# Supplementary material for: Flexible and durable wood-based triboelectric nanogenerators for self-powered sensing in athletic big data analytics
Source: Nat Commun. 2019 Nov 26;10:5147. doi: 10.1038/s41467-019-13166-6 (PMC6879608; doi:10.1038/s41467-019-13166-6)
Supplement: Supplementary file 9 — Source Data [file 41467_2019_13166_MOESM9_ESM.xlsx]

## Sheet: Figure 2
Figure 2d					Figure 2e						Figure 2g					Figure 2i
Wavenumbers	Absorbance (Natural wood)	Absorbance (Treated wood)			Strain	Stress (Natural wood)	Stress (Treated wood)	Stress (Bending 1000 cycles)			Time	Coefficient of friction (Natural wood)	Coefficient of friction (Treated wood)			Stress	Thickness (Natural wood)	error bar	Thickness (Treated wood)	error bar
cm-1					%	MPa	MPa	MPa			s					MPa	μm		μm
3997.45	-0.07263	-0.09177			0.008	0.07	0.61	0.36			0.01	0.0058	0.0034			10	466	27	120	10
3995.52	-0.07278	-0.09196			0.017	0.14	1.02	0.72			0.02	0.0115	0.0068			30	400	24
3993.6	-0.073	-0.09209			0.025	0.23	1.83	1.44			0.03	0.0173	0.0102			60	342	20
3991.67	-0.07324	-0.09219			0.033	0.28	2.24	2.16			0.04	0.023	0.0136			90	272	17
3989.74	-0.07337	-0.0923			0.042	0.37	3.06	2.52			0.05	0.0288	0.017			120	216	15
3987.81	-0.07343	-0.0924			0.05	0.47	3.46	3.24			0.06	0.0345	0.0205			150	155	13
3985.88	-0.07338	-0.09238			0.058	0.56	5.09	3.96			0.07	0.0402	0.0239			180	120	11
3983.95	-0.07305	-0.09219			0.067	0.6	5.91	4.68			0.08	0.046	0.0273
3982.03	-0.07263	-0.09204			0.075	0.7	6.72	5.4			0.09	0.0517	0.0307
3980.1	-0.07249	-0.09208			0.083	0.74	7.13	5.76			0.1	0.0574	0.0341
3978.17	-0.07281	-0.0922			0.092	0.84	7.94	6.12			0.11	0.0632	0.0375
3976.24	-0.07317	-0.09224			0.1	0.98	8.35	6.84			0.12	0.0689	0.0409
3974.31	-0.07309	-0.09218			0.108	1.07	9.17	7.56			0.13	0.0746	0.0443
3972.38	-0.07285	-0.0921			0.117	1.16	9.57	8.64			0.14	0.0804	0.0477
3970.46	-0.07292	-0.09213			0.125	1.26	10.8	9.36			0.15	0.0861	0.0512
3968.53	-0.07309	-0.0922			0.133	1.3	10.8	10.44			0.16	0.0919	0.0546
3966.6	-0.07311	-0.09225			0.142	1.4	11.61	10.44			0.17	0.0976	0.058
3964.67	-0.07312	-0.09235			0.15	1.49	12.43	11.16			0.18	0.1034	0.0614
3962.74	-0.07315	-0.09244			0.158	1.53	12.83	11.88			0.19	0.1092	0.0648
3960.81	-0.07313	-0.09252			0.167	1.63	13.65	12.6			0.2	0.1151	0.0682
3958.89	-0.07317	-0.09256			0.175	1.72	14.46	12.96			0.21	0.1209	0.0715
3956.96	-0.07334	-0.09254			0.183	1.81	14.87	13.68			0.22	0.1267	0.0749
3955.03	-0.07366	-0.09262			0.192	1.95	15.68	14.04			0.23	0.1325	0.0783
3953.1	-0.07402	-0.09294			0.2	2.09	16.5	15.12			0.24	0.1384	0.0816
3951.17	-0.07428	-0.09334			0.208	2.23	16.91	15.12			0.25	0.1442	0.085
3949.24	-0.07432	-0.09342			0.217	2.23	17.31	15.84			0.26	0.15	0.0883
3947.32	-0.07413	-0.09321			0.225	2.28	18.54	16.56			0.27	0.1559	0.0916
3945.39	-0.07383	-0.09319			0.233	2.37	18.94	16.92			0.28	0.1617	0.0949
3943.46	-0.07344	-0.09313			0.242	2.42	19.35	17.64			0.29	0.1675	0.0981
3941.53	-0.07311	-0.09276			0.25	2.51	20.17	18.36			0.3	0.1733	0.1014
3939.6	-0.07315	-0.09261			0.258	2.56	20.98	19.08			0.31	0.179	0.1046
3937.67	-0.07358	-0.09297			0.267	2.65	21.39	19.44			0.32	0.1848	0.1078
3935.75	-0.07429	-0.09359			0.275	2.74	22.2	20.16			0.33	0.1905	0.1109
3933.82	-0.07485	-0.09397			0.283	2.79	23.02	20.52			0.34	0.1963	0.1141
3931.89	-0.07462	-0.09364			0.292	2.88	23.43	21.24			0.35	0.2019	0.1172
3929.96	-0.07409	-0.09315			0.3	2.93	23.83	21.6			0.36	0.2076	0.1203
3928.03	-0.07405	-0.09325			0.308	3.02	24.65	22.32			0.37	0.2133	0.1234
3926.1	-0.07418	-0.0934			0.317	3.07	25.46	23.04			0.38	0.2189	0.1264
3924.17	-0.07415	-0.09315			0.325	3.16	25.87	23.76			0.39	0.2245	0.1294
3922.25	-0.07435	-0.09331			0.333	3.21	26.68	24.48			0.4	0.2301	0.1324
3920.32	-0.07481	-0.09407			0.342	3.26	27.09	24.84			0.41	0.2357	0.1354
3918.39	-0.07484	-0.09428			0.35	3.35	27.91	25.56			0.42	0.2413	0.1383
3916.46	-0.0741	-0.09345			0.358	3.4	28.72	25.92			0.43	0.2468	0.1412
3914.53	-0.07313	-0.09239			0.367	3.49	29.54	26.64			0.44	0.2523	0.144
3912.6	-0.07266	-0.09184			0.375	3.58	29.94	27.36			0.45	0.2578	0.1469
3910.68	-0.07308	-0.09206			0.383	3.67	30.35	28.44			0.46	0.2633	0.1497
3908.75	-0.07439	-0.09327			0.392	3.77	31.17	28.44			0.47	0.2688	0.1525
3906.82	-0.07582	-0.09486			0.4	3.81	31.57	29.16			0.48	0.2742	0.1553
3904.89	-0.07639	-0.09572			0.408	3.91	32.39	29.52			0.49	0.2796	0.158
3902.96	-0.07607	-0.09567			0.417	3.95	32.8	30.96			0.5	0.2849	0.1606
3901.03	-0.07535	-0.09513			0.425	4	33.61	30.96			0.51	0.2837	0.1597
3899.11	-0.07435	-0.09412			0.433	4.09	34.02	31.68			0.52	0.2824	0.1588
3897.18	-0.07371	-0.09327			0.442	4.19	34.83	32.4			0.53	0.2812	0.1579
3895.25	-0.07419	-0.0935			0.45	4.28	35.65	32.76			0.54	0.28	0.157
3893.32	-0.07488	-0.09405			0.458	4.33	36.46	33.48			0.55	0.2786	0.1561
3891.39	-0.07468	-0.09378			0.467	4.42	36.87	33.84			0.56	0.2773	0.1552
3889.46	-0.07472	-0.09383			0.475	4.56	37.28	34.56			0.57	0.276	0.1543
3887.54	-0.07542	-0.09464			0.483	4.6	38.09	34.92			0.58	0.2746	0.1533
3885.61	-0.07537	-0.09463			0.492	4.7	38.5	35.64			0.59	0.2732	0.1524
3883.68	-0.07518	-0.09439			0.5	4.74	39.31	36.36			0.6	0.2717	0.1515
3881.75	-0.07532	-0.09465			0.508	4.84	39.72	37.08			0.61	0.2703	0.1505
3879.82	-0.07463	-0.09404			0.517	4.93	40.54	37.8			0.62	0.2688	0.1496
3877.89	-0.07414	-0.09323			0.525	4.98	41.35	38.52			0.63	0.2673	0.1487
3875.97	-0.07468	-0.09353			0.533	5.07	42.17	38.88			0.64	0.2657	0.1477
3874.04	-0.07528	-0.09436			0.542	5.26	42.57	39.6			0.65	0.2641	0.1468
3872.11	-0.07554	-0.09487			0.55	5.26	43.39	39.96			0.66	0.2625	0.146
3870.18	-0.07527	-0.09454			0.558	5.35	43.8	41.04			0.67	0.2609	0.1451
3868.25	-0.07502	-0.0941			0.567	5.44	44.61	41.04			0.68	0.2592	0.1443
3866.32	-0.0754	-0.09429			0.575	5.53	46.24	41.76			0.69	0.2575	0.1435
3864.4	-0.07539	-0.09414			0.583	5.63	46.24	42.48			0.7	0.2557	0.1427
3862.47	-0.07453	-0.09331			0.592	5.67	46.65	42.84			0.71	0.254	0.1419
3860.54	-0.07405	-0.09303			0.6	5.81	47.46	43.56			0.72	0.2522	0.1412
3858.61	-0.07528	-0.09441			0.608	5.86	48.28	44.28			0.73	0.2504	0.1405
3856.68	-0.07752	-0.09675			0.617	5.95	49.09	45			0.74	0.2487	0.1399
3854.75	-0.07762	-0.09701			0.625	6	49.5	45.72			0.75	0.2469	0.1392
3852.83	-0.07487	-0.09426			0.633	6.09	50.31	46.08			0.76	0.2451	0.1386
3850.9	-0.07284	-0.09193			0.642	6.23	50.72	46.8			0.77	0.2433	0.138
3848.97	-0.07318	-0.09202			0.65	6.33	51.54	46.8			0.78	0.2415	0.1375
3847.04	-0.07444	-0.09337			0.658	6.47	52.35	47.52			0.79	0.2397	0.1369
3845.11	-0.07548	-0.0947			0.667	6.56	52.76	48.24			0.8	0.2379	0.1364
3843.18	-0.07598	-0.09547			0.675	6.65	53.57	49.68			0.81	0.2362	0.136
3841.26	-0.07608	-0.09556			0.683	6.7	53.98	49.68			0.82	0.2345	0.1355
3839.33	-0.07581	-0.09495			0.692	6.79	54.8	50.04			0.83	0.2328	0.1351
3837.4	-0.07529	-0.09414			0.7	6.88	55.61	51.12			0.84	0.2311	0.1348
3835.47	-0.07504	-0.09404			0.708	6.98	56.42	51.48			0.85	0.2295	0.1345
3833.54	-0.07502	-0.09426			0.717	7.07	56.83	52.2			0.86	0.2279	0.1342
3831.61	-0.07491	-0.09407			0.725	7.16	57.65	53.28			0.87	0.2264	0.1339
3829.69	-0.07495	-0.09399			0.733	7.35	58.05	53.64			0.88	0.2249	0.1337
3827.76	-0.07506	-0.09432			0.742	7.4	58.87	54			0.89	0.2236	0.1335
3825.83	-0.07538	-0.09484			0.75	7.49	59.28	54.72			0.9	0.2223	0.1334
3823.9	-0.07611	-0.09552			0.758	7.58	60.5	55.44			0.91	0.221	0.1333
3821.97	-0.07598	-0.09534			0.767	7.67	60.5	56.16			0.92	0.2198	0.1332
3820.04	-0.07499	-0.09444			0.775	7.77	62.13	56.88			0.93	0.2187	0.1332
3818.12	-0.07462	-0.09402			0.783	7.91	62.54	57.24			0.94	0.2177	0.1332
3816.19	-0.07424	-0.09343			0.792	7.95	63.76	57.96			0.95	0.2167	0.1332
3814.26	-0.07357	-0.0926			0.8	8.05	63.76	58.68			0.96	0.2157	0.1333
3812.33	-0.07391	-0.09292			0.808	8.14	64.57	59.4			0.97	0.2148	0.1334
3810.4	-0.0752	-0.09431			0.817	8.28	65.39	59.76			0.98	0.214	0.1336
3808.47	-0.07583	-0.09504			0.825	8.37	65.8	60.48			0.99	0.2132	0.1337
3806.55	-0.07544	-0.09468			0.833	8.47	66.61	60.84			1	0.2126	0.1339
3804.62	-0.07557	-0.09492			0.842	8.74	67.02	61.56			1.01	0.2119	0.1341
3802.69	-0.07594	-0.0955			0.85	8.84	67.83	61.92			1.02	0.2113	0.1344
3800.76	-0.07548	-0.09508			0.858	8.93	68.65	62.64			1.03	0.2108	0.1346
3798.83	-0.07517	-0.09464			0.867	8.98	69.46	63.36			1.04	0.2104	0.1349
3796.9	-0.07522	-0.09457			0.875	9.07	69.87	64.08			1.05	0.21	0.1352
3794.98	-0.07498	-0.09424			0.883	9.21	70.68	64.8			1.06	0.2096	0.1355
3793.05	-0.07486	-0.094			0.892	9.26	71.5	65.52			1.07	0.2093	0.1358
3791.12	-0.07503	-0.09414			0.9	9.4	72.31	65.88			1.08	0.209	0.1362
3789.19	-0.07522	-0.09441			0.908	9.49	72.72	66.6			1.09	0.2088	0.1366
3787.26	-0.07537	-0.09467			0.917	9.58	73.54	66.96			1.1	0.2087	0.1371
3785.33	-0.07544	-0.09477			0.925	9.72	73.94	67.68			1.11	0.2086	0.1376
3783.41	-0.07574	-0.09489			0.933	9.81	74.76	68.04			1.12	0.2085	0.1382
3781.48	-0.07612	-0.0951			0.942	9.95	75.17	68.76			1.13	0.2085	0.1387
3779.55	-0.07576	-0.09489			0.95	10	75.98	69.48			1.14	0.2086	0.1393
3777.62	-0.0749	-0.09432			0.958	10.14	77.2	70.2			1.15	0.2086	0.14
3775.69	-0.07457	-0.09406			0.967	10.19	78.02	71.64			1.16	0.2087	0.1406
3773.76	-0.07515	-0.09446			0.975	10.33	79.65	72.36			1.17	0.2089	0.1411
3771.84	-0.07604	-0.0952			0.983	10.42	80.05	73.44			1.18	0.2091	0.1417
3769.91	-0.07633	-0.09548			0.992	10.51	80.46	74.16			1.19	0.2093	0.1421
3767.98	-0.07609	-0.09525			1	10.65	81.28	75.6			1.2	0.2095	0.1425
3766.05	-0.07564	-0.09482			1.008	10.74	81.68	75.6			1.21	0.2097	0.1429
3764.12	-0.07542	-0.09478			1.017	10.88	82.5	77.4			1.22	0.2099	0.1433
3762.19	-0.0761	-0.09566			1.025	10.98	82.91	77.4			1.23	0.2102	0.1436
3760.27	-0.07681	-0.0964			1.033	11.12	83.72	78.48			1.24	0.2105	0.1438
3758.34	-0.07661	-0.0962			1.042	11.16	84.54	78.84			1.25	0.2107	0.1439
3756.41	-0.07652	-0.09623			1.05	11.3	85.35	79.56			1.26	0.211	0.144
3754.48	-0.07737	-0.09722			1.058	11.4	85.76	80.28			1.27	0.2112	0.1439
3752.55	-0.07788	-0.09793			1.067	11.49	86.17	80.64			1.28	0.2115	0.1438
3750.62	-0.07704	-0.09736			1.075	11.58	86.98	81			1.29	0.2117	0.1436
3748.7	-0.07676	-0.09718			1.083	11.67	87.39	81.72			1.3	0.2119	0.1434
3746.77	-0.07774	-0.09808			1.092	11.81	87.79	82.08			1.31	0.212	0.1433
3744.84	-0.07704	-0.09733			1.1	11.91	89.02	82.8			1.32	0.2121	0.1432
3742.91	-0.07508	-0.09526			1.108	12.05	89.02	83.16			1.33	0.2122	0.1432
3740.98	-0.07552	-0.09551			1.117	12.14	90.65	83.88			1.34	0.2121	0.1432
3739.05	-0.07787	-0.09779			1.125	12.23	90.65	84.6			1.35	0.212	0.1433
3737.13	-0.07897	-0.09902			1.133	12.33	91.05	85.32			1.36	0.2118	0.1435
3735.2	-0.07789	-0.0981			1.142	12.47	91.87	86.04			1.37	0.2116	0.1437
3733.27	-0.0759	-0.09615			1.15	12.51	92.28	86.4			1.38	0.2112	0.1439
3731.34	-0.07468	-0.09497			1.158	12.65	93.09	87.12			1.39	0.2107	0.1441
3729.41	-0.07508	-0.09549			1.167	12.74	93.5	87.48			1.4	0.2102	0.1443
3727.48	-0.07624	-0.09655			1.175	12.84	94.31	88.2			1.41	0.2096	0.1445
3725.56	-0.07668	-0.09663			1.183	12.98	94.72	88.56			1.42	0.209	0.1447
3723.63	-0.07632	-0.096			1.192	13.07	96.35	89.28			1.43	0.2084	0.1448
3721.7	-0.0757	-0.09543			1.2	13.21	96.76	89.64			1.44	0.2078	0.145
3719.77	-0.07527	-0.09523			1.208	13.35	97.57	90.36			1.45	0.2072	0.1451
3717.84	-0.0754	-0.09553			1.217	13.44	97.98	91.08			1.46	0.2067	0.1453
3715.91	-0.07602	-0.09623			1.225	13.49	98.79	92.16			1.47	0.2062	0.1455
3713.99	-0.07648	-0.09679			1.233	13.63	99.61	92.52			1.48	0.2057	0.1457
3712.06	-0.07601	-0.09648			1.242	13.67	100.02	92.88			1.49	0.2053	0.146
3710.13	-0.07498	-0.09557			1.25	13.81	100.42	93.24			1.5	0.2049	0.1463
3708.2	-0.07434	-0.09507			1.258	13.91	101.24	93.96			1.51	0.2053	0.1467
3706.27	-0.07454	-0.09542			1.267	14	101.65	94.32			1.52	0.2058	0.1471
3704.34	-0.07527	-0.09619			1.275	14.14	102.46	95.04			1.53	0.2063	0.1476
3702.42	-0.07548	-0.09628			1.283	14.23	102.87	96.48			1.54	0.2069	0.1481
3700.49	-0.07486	-0.09554			1.292	14.37	103.68	96.48			1.55	0.2076	0.1486
3698.56	-0.07447	-0.09512			1.3	14.47	104.5	97.2			1.56	0.2083	0.1491
3696.63	-0.07484	-0.09552			1.308	14.56	104.91	97.92			1.57	0.209	0.1496
3694.7	-0.07555	-0.09634			1.317	14.65	105.72	98.28			1.58	0.2098	0.15
3692.77	-0.07597	-0.09711			1.325	14.79	106.54	99			1.59	0.2106	0.1504
3690.85	-0.0755	-0.09693			1.333	14.84	106.94	99.72			1.6	0.2113	0.1507
3688.92	-0.07418	-0.09557			1.342	14.98	107.35	100.44			1.61	0.212	0.1509
3686.99	-0.07311	-0.0946			1.35	15.07	108.16	100.8			1.62	0.2126	0.1511
3685.06	-0.07296	-0.09483			1.358	15.16	108.57	101.52			1.63	0.2131	0.1512
3683.13	-0.07328	-0.09525			1.367	15.3	108.98	101.88			1.64	0.2134	0.1512
3681.2	-0.07382	-0.09566			1.375	15.4	109.79	102.6			1.65	0.2137	0.1512
3679.28	-0.07482	-0.09677			1.383	15.53	110.2	102.96			1.66	0.2139	0.1511
3677.35	-0.07517	-0.09758			1.392	15.63	111.02	103.68			1.67	0.214	0.151
3675.42	-0.07382	-0.09686			1.4	15.77	111.42	104.4			1.68	0.2141	0.1509
3673.49	-0.07252	-0.09613			1.408	15.86	112.65	105.12			1.69	0.2141	0.1507
3671.56	-0.07234	-0.09628			1.417	15.95	113.05	105.48			1.7	0.2142	0.1504
3669.63	-0.07187	-0.09589			1.425	16.05	113.46	106.2			1.71	0.2143	0.1499
3667.71	-0.07103	-0.09503			1.433	16.14	113.87	106.56			1.72	0.2144	0.1495
3665.78	-0.07078	-0.09489			1.442	16.28	114.68	106.92			1.73	0.2145	0.149
3663.85	-0.0707	-0.09507			1.45	16.37	115.09	107.64			1.74	0.2147	0.1486
3661.92	-0.0704	-0.09519			1.458	16.56	115.91	108.36			1.75	0.215	0.1484
3659.99	-0.07038	-0.09582			1.467	16.6	116.31	108.72			1.76	0.2153	0.1484
3658.06	-0.07021	-0.09639			1.475	16.74	117.13	109.44			1.77	0.2157	0.1486
3656.14	-0.06939	-0.09603			1.483	16.84	117.53	110.16			1.78	0.2163	0.1489
3654.21	-0.06925	-0.09613			1.492	16.93	117.94	110.88			1.79	0.2169	0.1492
3652.28	-0.07004	-0.09739			1.5	17.02	118.76	111.24			1.8	0.2176	0.1496
3650.35	-0.06983	-0.09807			1.508	17.12	119.57	111.96			1.81	0.2184	0.1499
3648.42	-0.06819	-0.09736			1.517	17.21	119.98	112.32			1.82	0.2193	0.1503
3646.49	-0.06642	-0.09623			1.525	17.35	120.39	113.04			1.83	0.2202	0.1506
3644.57	-0.06541	-0.09559			1.533	17.44	121.2	113.4			1.84	0.2212	0.1507
3642.64	-0.06523	-0.09556			1.542	17.58	121.61	113.76			1.85	0.2221	0.1507
3640.71	-0.06518	-0.09576			1.55	17.67	122.02	114.48			1.86	0.223	0.1505
3638.78	-0.06478	-0.09604			1.558	17.91	122.42	115.2			1.87	0.2239	0.1502
3636.85	-0.06421	-0.09638			1.567	17.95	123.24	115.56			1.88	0.2246	0.1498
3634.92	-0.06375	-0.09672			1.575	18.05	123.65	116.28			1.89	0.2253	0.1493
3633	-0.06385	-0.09752			1.583	18.14	125.28	117			1.9	0.2258	0.1488
3631.07	-0.06377	-0.09835			1.592	18.23	125.68	117.36			1.91	0.2262	0.1482
3629.14	-0.06193	-0.09762			1.6	18.33	126.5	118.08			1.92	0.2263	0.1477
3627.21	-0.05942	-0.09604			1.608	18.42	126.91	118.44			1.93	0.2263	0.1471
3625.28	-0.05858	-0.09584			1.617	18.56	127.31	118.8			1.94	0.2261	0.1466
3623.35	-0.05928	-0.09705			1.625	18.65	128.13	119.52			1.95	0.2256	0.146
3621.43	-0.05985	-0.09804			1.633	18.93	128.53	119.88			1.96	0.225	0.1454
3619.5	-0.05924	-0.09771			1.642	19.02	128.94	120.6			1.97	0.2243	0.1448
3617.57	-0.05801	-0.09688			1.65	19.26	129.35	120.96			1.98	0.2236	0.1442
3615.64	-0.05721	-0.09682			1.658	19.3	130.16	121.68			1.99	0.2229	0.1436
3613.71	-0.05656	-0.09716			1.667	19.4	130.57	122.4			2	0.2222	0.143
3611.78	-0.05553	-0.09726			1.675	19.49	131.79	123.12			2.01	0.2215	0.1425
3609.86	-0.05422	-0.09694			1.683	19.58	132.2	123.48			2.02	0.2208	0.142
3607.93	-0.05271	-0.09604			1.692	19.67	132.61	124.2			2.03	0.22	0.1415
3606	-0.05126	-0.0951			1.7	19.77	133.02	124.56			2.04	0.2193	0.141
3604.07	-0.05036	-0.09487			1.708	19.91	133.42	125.28			2.05	0.2185	0.1405
3602.14	-0.04982	-0.09509			1.717	20	133.83	125.64			2.06	0.2177	0.14
3600.21	-0.04907	-0.09522			1.725	20.14	134.65	126			2.07	0.2168	0.1395
3598.29	-0.04815	-0.09533			1.733	20.23	135.05	126.72			2.08	0.216	0.139
3596.36	-0.04705	-0.09523			1.742	20.42	135.87	127.44			2.09	0.2152	0.1386
3594.43	-0.04563	-0.09466			1.75	20.56	136.28	128.16			2.1	0.2145	0.1383
3592.5	-0.04466	-0.09449			1.758	20.6	136.68	128.52			2.11	0.2138	0.138
3590.57	-0.04448	-0.09529			1.767	20.7	137.5	129.24			2.12	0.2133	0.1377
3588.64	-0.04359	-0.09553			1.775	20.79	138.72	129.6			2.13	0.2128	0.1374
3586.72	-0.04124	-0.09416			1.783	20.88	139.13	130.32			2.14	0.2125	0.1372
3584.79	-0.03891	-0.09254			1.792	21.02	139.13	130.68			2.15	0.2122	0.137
3582.86	-0.03741	-0.09177			1.8	21.12	139.94	131.04			2.16	0.212	0.1368
3580.93	-0.03608	-0.09146			1.808	21.35	140.35	131.76			2.17	0.2119	0.1366
3579	-0.03461	-0.09121			1.817	21.35	140.76	132.12			2.18	0.2117	0.1363
3577.07	-0.03317	-0.09088			1.825	21.44	141.98	132.84			2.19	0.2115	0.136
3575.15	-0.03172	-0.09032			1.833	21.58	141.98	133.2			2.2	0.2112	0.1359
3573.22	-0.03036	-0.08991			1.842	21.67	142.79	133.92			2.21	0.2108	0.136
3571.29	-0.02965	-0.09033			1.85	21.81	143.2	134.64			2.22	0.2103	0.1363
3569.36	-0.02927	-0.09115			1.858	21.86	144.02	135.36			2.23	0.2097	0.1368
3567.43	-0.02781	-0.09095			1.867	22	144.42	135.72			2.24	0.2089	0.1373
3565.5	-0.02523	-0.08955			1.875	22.05	144.83	136.44			2.25	0.208	0.1378
3563.58	-0.02298	-0.08817			1.883	22.19	145.24	137.88			2.26	0.207	0.1382
3561.65	-0.02144	-0.08744			1.892	22.28	146.05	137.88			2.27	0.2061	0.1385
3559.72	-0.01991	-0.0871			1.9	22.42	146.46	138.6			2.28	0.2052	0.1389
3557.79	-0.01839	-0.08698			1.908	22.51	146.87	139.32			2.29	0.2044	0.1392
3555.86	-0.01711	-0.08689			1.917	22.65	147.28	139.68			2.3	0.2036	0.1396
3553.93	-0.01568	-0.08644			1.925	22.79	148.9	140.4			2.31	0.203	0.14
3552.01	-0.01395	-0.08562			1.933	22.88	149.31	140.76			2.32	0.2026	0.1404
3550.08	-0.01242	-0.08508			1.942	22.98	149.72	141.48			2.33	0.2023	0.1408
3548.15	-0.011	-0.08489			1.95	23.12	150.53	142.2			2.34	0.2022	0.1412
3546.22	-0.00916	-0.08438			1.958	23.16	150.94	142.56			2.35	0.2023	0.1418
3544.29	-0.00707	-0.08338			1.967	23.21	151.35	142.92			2.36	0.2025	0.1424
3542.36	-0.00529	-0.08234			1.975	23.35	152.16	143.64			2.37	0.2029	0.1431
3540.44	-0.00395	-0.08167			1.983	23.44	152.57	144			2.38	0.2034	0.1438
3538.51	-0.00252	-0.0813			1.992	23.58	152.98	144.72			2.39	0.204	0.1445
3536.58	-0.00056	-0.08086			2	23.67	153.79	145.08			2.4	0.2047	0.1452
3534.65	0.00147	-0.08029			2.008	23.77	154.2	145.8			2.41	0.2054	0.1459
3532.72	0.00301	-0.07971			2.017	23.91	154.61	146.52			2.42	0.2062	0.1464
3530.79	0.00424	-0.07921			2.025	24	155.83	147.24			2.43	0.207	0.1469
3528.86	0.00587	-0.07882			2.033	24.09	155.83	147.96			2.44	0.2079	0.1473
3526.94	0.00804	-0.07834			2.042	24.14	156.65	148.32			2.45	0.209	0.1474
3525.01	0.0102	-0.07743			2.05	24.33	157.05	148.68			2.46	0.2101	0.1474
3523.08	0.01207	-0.07638			2.058	24.33	157.46	149.04			2.47	0.2113	0.1472
3521.15	0.01372	-0.07578			2.067	24.42	157.87	149.76			2.48	0.2126	0.1472
3519.22	0.01533	-0.0754			2.075	24.51	158.68	150.12			2.49	0.2138	0.1472
3517.29	0.01714	-0.0746			2.083	24.65	158.68	150.84			2.5	0.2151	0.1473
3515.37	0.01923	-0.07347			2.092	24.74	159.5	151.2			2.51	0.2163	0.1474
3513.44	0.02127	-0.07256			2.1	24.88	159.9	151.92			2.52	0.2174	0.1475
3511.51	0.02301	-0.072			2.108	24.98	160.72	152.64			2.53	0.2185	0.1476
3509.58	0.02471	-0.07147			2.117	25.07	161.13	153.36			2.54	0.2195	0.1478
3507.65	0.02654	-0.07092			2.125	25.16	161.94	154.08			2.55	0.2203	0.1479
3505.72	0.02815	-0.07054			2.133	25.26	162.35	154.44			2.56	0.2209	0.1479
3503.8	0.02968	-0.07			2.142	25.35	162.76	155.16			2.57	0.2213	0.1478
3501.87	0.03168	-0.06895			2.15	25.53	163.57	155.52			2.58	0.2214	0.1477
3499.94	0.03393	-0.06773			2.158	25.53	164.39	155.88			2.59	0.2213	0.1474
3498.01	0.03581	-0.06682			2.167	25.72	165.2	156.24			2.6	0.2209	0.1471
3496.08	0.0374	-0.06614			2.175	25.72	165.61	156.96			2.61	0.2203	0.1468
3494.15	0.03921	-0.06533			2.183	25.81	166.42	157.32			2.62	0.2195	0.1465
3492.23	0.04121	-0.06436			2.192	25.91	166.83	158.04			2.63	0.2186	0.1463
3490.3	0.04316	-0.06349			2.2	26	167.24	158.76			2.64	0.2177	0.1461
3488.37	0.04516	-0.06268			2.208	26.09	168.05	159.12			2.65	0.2168	0.1459
3486.44	0.04737	-0.06175			2.217	26.19	168.46	159.84			2.66	0.2162	0.1458
3484.51	0.04932	-0.06093			2.225	26.23	168.87	160.2			2.67	0.2156	0.146
3482.58	0.05096	-0.06033			2.233	26.28	169.27	160.56			2.68	0.2152	0.1463
3480.66	0.05281	-0.05964			2.242	26.33	169.68	161.28			2.69	0.2149	0.1467
3478.73	0.0549	-0.05872			2.25	26.37	170.5	161.64			2.7	0.2149	0.1472
3476.8	0.05698	-0.05763			2.258	26.47	170.9	162			2.71	0.215	0.1474
3474.87	0.05901	-0.05652			2.267	26.56	171.31	162.36			2.72	0.2152	0.1476
3472.94	0.06092	-0.05562			2.275	26.65	172.13	163.08			2.73	0.2157	0.1476
3471.01	0.06269	-0.05491			2.283	26.74	172.53	163.44			2.74	0.2163	0.1476
3469.09	0.06448	-0.05405			2.292	26.84	172.94	164.16			2.75	0.217	0.1475
3467.16	0.06636	-0.05297			2.3	26.93	173.76	164.88			2.76	0.2178	0.1474
3465.23	0.06828	-0.05205			2.308	27.02	174.16	165.6			2.77	0.2185	0.1473
3463.3	0.07034	-0.05136			2.317	27.12	174.57	165.96			2.78	0.2191	0.1471
3461.37	0.07247	-0.05045			2.325	27.21	174.98	166.32			2.79	0.2195	0.1468
3459.44	0.0745	-0.04939			2.333	27.26	175.79	166.68			2.8	0.2197	0.1462
3457.52	0.07661	-0.04851			2.342	27.35	175.79	167.4			2.81	0.2197	0.1455
3455.59	0.07881	-0.04757			2.35	27.4	176.2	167.76			2.82	0.2193	0.145
3453.66	0.08089	-0.04631			2.358	27.49	177.02	168.12			2.83	0.2187	0.1445
3451.73	0.08283	-0.04504			2.367	27.58	177.42	168.84			2.84	0.2177	0.1442
3449.8	0.08471	-0.04414			2.375	27.67	178.24	169.2			2.85	0.2164	0.144
3447.87	0.08667	-0.04342			2.383	27.72	178.64	169.92			2.86	0.2152	0.1437
3445.95	0.08868	-0.04245			2.392	27.77	179.46	170.64			2.87	0.214	0.1435
3444.02	0.09057	-0.04132			2.4	27.81	179.87	171			2.88	0.213	0.1434
3442.09	0.09239	-0.04026			2.408	27.81	180.27	171.36			2.89	0.2122	0.1434
3440.16	0.09418	-0.0393			2.417	27.86	180.68	172.08			2.9	0.2117	0.1435
3438.23	0.09612	-0.03843			2.425	27.91	181.09	172.44			2.91	0.2115	0.1438
3436.3	0.09816	-0.03749			2.433	28.14	181.5	172.8			2.92	0.2115	0.1441
3434.38	0.09996	-0.03647			2.442	28.14	181.9	173.16			2.93	0.2118	0.1446
3432.45	0.1017	-0.03539			2.45	28.33	182.72	173.88			2.94	0.2121	0.1452
3430.52	0.10382	-0.03431			2.458	28.42	183.53	174.24			2.95	0.2125	0.146
3428.59	0.10603	-0.03334			2.467	28.7	184.35	174.96			2.96	0.2128	0.1469
3426.66	0.10774	-0.03252			2.475	28.74	185.57	175.32			2.97	0.213	0.1478
3424.73	0.10889	-0.03183			2.483	28.84	185.57	176.04			2.98	0.2129	0.1486
3422.81	0.11004	-0.03109			2.492	28.93	186.79	176.76			2.99	0.2128	0.1491
3420.88	0.11158	-0.03014			2.5	28.98	186.79	177.48			3	0.2125	0.1494
3418.95	0.11331	-0.02907			2.508	29.07	188.02	177.84			3.01	0.2121	0.1494
3417.02	0.11507	-0.02801			2.517	29.26	188.02	178.2			3.02	0.2119	0.1493
3415.09	0.1169	-0.0272			2.525	29.26	188.42	178.92			3.03	0.2117	0.149
3413.16	0.11855	-0.02662			2.533	29.3	188.83	178.92			3.04	0.2116	0.1489
3411.24	0.11978	-0.02601			2.542	29.4	189.64	179.64			3.05	0.2117	0.149
3409.31	0.12079	-0.02522			2.55	29.49	190.05	180			3.06	0.212	0.1491
3407.38	0.12168	-0.02442			2.558	29.53	190.46	180.72			3.07	0.2125	0.1493
3405.45	0.12258	-0.02387			2.567	29.58	190.87	181.08			3.08	0.2131	0.1496
3403.52	0.1236	-0.02345			2.575	29.63	191.27	181.8			3.09	0.2139	0.1499
3401.59	0.1247	-0.02281			2.583	29.72	191.68	182.52			3.1	0.2147	0.1501
3399.67	0.12592	-0.022			2.592	29.86	192.09	182.88			3.11	0.2154	0.1503
3397.74	0.12719	-0.02137			2.6	29.86	192.5	183.24			3.12	0.2161	0.1505
3395.81	0.12826	-0.02094			2.608	29.95	192.9	183.6			3.13	0.2166	0.1506
3393.88	0.12915	-0.02046			2.617	30.05	193.72	184.32			3.14	0.2169	0.1506
3391.95	0.12995	-0.01987			2.625	30.23	194.13	184.32			3.15	0.217	0.1506
3390.02	0.13075	-0.01926			2.633	30.33	194.94	185.04			3.16	0.2169	0.1505
3388.1	0.13181	-0.01869			2.642	30.37	195.35	185.4			3.17	0.2166	0.1504
3386.17	0.1332	-0.01812			2.65	30.42	195.76	186.12			3.18	0.2165	0.1503
3384.24	0.13459	-0.01732			2.658	30.47	195.76	186.48			3.19	0.2164	0.1503
3382.31	0.13561	-0.01629			2.667	30.56	196.16	187.2			3.2	0.2163	0.1503
3380.38	0.13629	-0.01546			2.675	30.6	196.57	188.28			3.21	0.2162	0.1504
3378.45	0.13695	-0.01494			2.683	30.7	197.79	189			3.22	0.2162	0.1504
3376.53	0.1377	-0.01447			2.692	30.79	198.2	190.08			3.23	0.2162	0.1504
3374.6	0.13848	-0.01387			2.7	30.88	199.01	190.08			3.24	0.2162	0.1504
3372.67	0.13941	-0.01311			2.708	30.98	199.83	191.16			3.25	0.2162	0.1505
3370.74	0.1405	-0.01224			2.717	31.07	200.64	191.52			3.26	0.2163	0.1506
3368.81	0.1415	-0.01118			2.725	31.16	200.64	192.6			3.27	0.2163	0.1506
3366.88	0.14243	-0.00991			2.733	31.21	201.05	193.32			3.28	0.2164	0.1506
3364.96	0.14346	-0.00871			2.742	31.3	201.46	194.4			3.29	0.2165	0.1508
3363.03	0.14442	-0.00779			2.75	31.35	201.87	194.76			3.3	0.2167	0.1511
3361.1	0.14522	-0.00687			2.758	31.4	202.27	195.48			3.31	0.2169	0.1513
3359.17	0.14608	-0.0058			2.767	31.44	202.68	195.84			3.32	0.2171	0.1512
3357.24	0.14703	-0.00481			2.775	31.63	203.09	197.28			3.33	0.2173	0.1511
3355.31	0.1479	-0.00383			2.783	31.58	203.9	197.64			3.34	0.2175	0.1511
3353.39	0.14857	-0.00255			2.792	31.67	204.72	198			3.35	0.2177	0.1511
3351.46	0.14903	-0.00104			2.8	31.81	205.13	198.72			3.36	0.2178	0.1512
3349.53	0.14938	0.00037			2.808	31.91	205.53	199.08			3.37	0.2178	0.1513
3347.6	0.14991	0.0015			2.817	32	205.94	199.44			3.38	0.2178	0.1514
3345.67	0.15056	0.00242			2.825	32.09	206.35	199.8			3.39	0.2178	0.1514
3343.74	0.15087	0.00337			2.833	32.23	206.76	200.52			3.4	0.2177	0.1515
3341.82	0.15068	0.00431			2.842	32.28	207.16	200.52			3.41	0.2177	0.1515
3339.89	0.15027	0.00511			2.85	32.37	207.57	201.24			3.42	0.2177	0.1516
3337.96	0.14995	0.00603			2.858	32.42	207.98	201.6			3.43	0.2178	0.1517
3336.03	0.14976	0.00711			2.867	32.56	208.39	201.96			3.44	0.2178	0.1518
3334.1	0.1493	0.00796			2.875	32.65	209.2	202.68			3.45	0.2178	0.1519
3332.17	0.14833	0.00837			2.883	32.84	209.61	203.4			3.46	0.2178	0.152
3330.25	0.14719	0.0085			2.892	32.84	210.01	203.76			3.47	0.2179	0.1521
3328.32	0.1462	0.00866			2.9	32.93	210.42	204.12			3.48	0.2179	0.1522
3326.39	0.14508	0.00869			2.908	33.02	210.83	204.84			3.49	0.218	0.1523
3324.46	0.14349	0.00827			2.917	33.12	211.64	204.84			3.5	0.2181	0.1524
3322.53	0.14173	0.00766			2.925	33.21	212.05	205.56			3.51	0.2181	0.1524
3320.6	0.14012	0.00711			2.933	33.26	212.46	205.56			3.52	0.2181	0.1525
3318.68	0.13843	0.00641			2.942	33.35	212.87	206.28			3.53	0.2181	0.1525
3316.75	0.13662	0.00548			2.95	33.4	213.27	206.64			3.54	0.218	0.1525
3314.82	0.13508	0.00467			2.958	33.63	213.68	207.36			3.55	0.218	0.1525
3312.89	0.13379	0.00434			2.967	33.58	214.09	207.72			3.56	0.218	0.1525
3310.96	0.1325	0.00437			2.975	33.72	214.9	208.44			3.57	0.218	0.1525
3309.03	0.13134	0.00441			2.983	33.81	215.31	208.8			3.58	0.218	0.1524
3307.11	0.13043	0.00427			2.992	33.91	215.72	209.16			3.59	0.218	0.1524
3305.18	0.12955	0.00393			3	34.05	216.13	209.88			3.6	0.218	0.1524
3303.25	0.12852	0.00353			3.008	34.09	216.53	210.24			3.61	0.2179	0.1524
3301.32	0.12747	0.0033			3.017	34.23	216.94	210.6			3.62	0.2179	0.1524
3299.39	0.12647	0.00319			3.025	34.28	217.35	210.96			3.63	0.2179	0.1525
3297.46	0.12539	0.00305			3.033	34.37	217.76	211.32			3.64	0.2179	0.1525
3295.54	0.12428	0.00301			3.042	34.42	218.16	212.04			3.65	0.2179	0.1525
3293.61	0.12331	0.00302			3.05	34.56	218.57	212.4			3.66	0.2179	0.1525
3291.68	0.12223	0.00276			3.058	34.79	219.38	213.12			3.67	0.2179	0.1525
3289.75	0.12088	0.00236			3.067	34.74	219.79	213.48			3.68	0.2179	0.1525
3287.82	0.11956	0.00229			3.075	34.88	220.2	214.2			3.69	0.2179	0.1525
3285.89	0.11828	0.00234			3.083	35.02	220.61	214.56			3.7	0.2179	0.1525
3283.97	0.11679	0.00208			3.092	35.12	221.01	214.92			3.71	0.2179	0.1525
3282.04	0.11505	0.00169			3.1	35.21	221.42	215.28			3.72	0.2179	0.1525
3280.11	0.1132	0.00132			3.108	35.3	221.83	216			3.73	0.2178	0.1525
3278.18	0.11133	0.00081			3.117	35.35	222.24	216.36			3.74	0.2178	0.1525
3276.25	0.10931	7e-05			3.125	35.44	222.64	216.72			3.75	0.2178	0.1525
3274.32	0.10708	-0.00084			3.133	35.49	223.05	217.08			3.76	0.2178	0.1525
3272.4	0.10484	-0.00166			3.142	35.58	223.87	217.44			3.77	0.2178	0.1524
3270.47	0.10284	-0.00228			3.15	35.72	224.27	218.16			3.78	0.2178	0.1524
3268.54	0.10087	-0.00289			3.158	35.86	225.09	218.52			3.79	0.2178	0.1524
3266.61	0.09853	-0.0037			3.167	35.95	225.5	219.24			3.8	0.2178	0.1524
3264.68	0.09598	-0.00486			3.175	36.05	225.9	219.6			3.81	0.2178	0.1524
3262.75	0.09365	-0.00618			3.183	36.23	225.9	219.96			3.82	0.2178	0.1524
3260.83	0.09162	-0.00742			3.192	36.28	226.31	220.32			3.83	0.2178	0.1524
3258.9	0.08955	-0.00868			3.2	36.42	226.72	220.68			3.84	0.2178	0.1523
3256.97	0.08722	-0.00982			3.208	36.42	227.13	221.04			3.85	0.2177	0.1523
3255.04	0.08476	-0.01065			3.217	36.47	227.53	221.76			3.86	0.2177	0.1523
3253.11	0.08217	-0.01171			3.225	36.56	227.94	222.12			3.87	0.2177	0.1523
3251.18	0.07945	-0.01337			3.233	36.7	228.35	222.48			3.88	0.2177	0.1523
3249.26	0.0768	-0.01519			3.242	36.7	228.76	223.2			3.89	0.2177	0.1523
3247.33	0.07442	-0.01673			3.25	36.79	229.57	223.92			3.9	0.2177	0.1523
3245.4	0.0723	-0.01809			3.258	36.84	229.98	224.64			3.91	0.2177	0.1523
3243.47	0.07028	-0.01935			3.267	36.93	230.38	225			3.92	0.2177	0.1522
3241.54	0.0682	-0.02051			3.275	36.98	230.79	225.36			3.93	0.2176	0.1522
3239.61	0.0659	-0.02184			3.283	37.07	231.2	225.72			3.94	0.2176	0.1522
3237.69	0.06347	-0.02337			3.292	37.07	231.2	226.44			3.95	0.2176	0.1522
3235.76	0.0612	-0.02481			3.3	37.16	232.01	226.8			3.96	0.2175	0.1522
3233.83	0.05913	-0.02616			3.308	37.35	232.42	227.16			3.97	0.2175	0.1522
3231.9	0.05704	-0.02744			3.317	37.3	232.83	227.52			3.98	0.2175	0.1522
3229.97	0.05489	-0.02854			3.325	37.4	233.24	228.24			3.99	0.2175	0.1522
3228.04	0.05276	-0.02965			3.333	37.49	233.64	228.6			4	0.2174	0.1522
3226.12	0.05069	-0.03096			3.342	37.63	234.46	228.96			4.01	0.2174	0.1522
3224.19	0.04861	-0.03242			3.35	37.67	234.87	229.68			4.02	0.2174	0.1522
3222.26	0.04652	-0.03388			3.358	37.77	235.27	230.04			4.03	0.2174	0.1522
3220.33	0.04458	-0.03515			3.367	37.81	235.27	230.4			4.04	0.2173	0.1522
3218.4	0.04273	-0.03616			3.375	37.86	236.09	230.76			4.05	0.2173	0.1522
3216.47	0.0407	-0.03718			3.383	31.35	236.09	231.12			4.06	0.2173	0.1521
3214.55	0.0386	-0.03845			3.392		236.5	231.48			4.07	0.2172	0.1521
3212.62	0.03665	-0.03971			3.4		236.9	232.2			4.08	0.2172	0.1521
3210.69	0.03472	-0.04081			3.408		237.72	232.56			4.09	0.2172	0.1521
3208.76	0.03261	-0.04208			3.417		238.13	232.92			4.1	0.2172	0.152
3206.83	0.03041	-0.04354			3.425		238.53	233.64			4.11	0.2172	0.152
3204.9	0.0285	-0.04471			3.433		238.94	234			4.12	0.2172	0.152
3202.98	0.02686	-0.04555			3.442		239.35	234.72			4.13	0.2172	0.152
3201.05	0.02526	-0.04642			3.45		240.16	235.08			4.14	0.2172	0.152
3199.12	0.02359	-0.04743			3.458		240.16	235.44			4.15	0.2172	0.152
3197.19	0.02181	-0.04858			3.467		240.57	235.8			4.16	0.2172	0.152
3195.26	0.02007	-0.04971			3.475		240.98	236.16			4.17	0.2171	0.152
3193.33	0.0186	-0.05063			3.483		241.38	236.52			4.18	0.2171	0.152
3191.41	0.01727	-0.05135			3.492		241.79	237.24			4.19	0.2172	0.152
3189.48	0.01582	-0.05202			3.5		242.2	237.6			4.2	0.2172	0.152
3187.55	0.01427	-0.05273			3.508		243.01	237.96			4.21	0.2171	0.152
3185.62	0.01279	-0.05351			3.517		243.42	238.68			4.22	0.2171	0.152
3183.69	0.0115	-0.0542			3.525		244.24	239.04			4.23	0.2172	0.152
3181.76	0.01029	-0.05482			3.533		244.64	239.76			4.24	0.2172	0.152
3179.84	0.00904	-0.05555			3.542		245.05	240.12			4.25	0.2172	0.152
3177.91	0.00785	-0.05626			3.55		245.46	240.48			4.26	0.2172	0.1519
3175.98	0.00679	-0.05675			3.558		245.87	240.84			4.27	0.2172	0.1519
3174.05	0.00564	-0.05714			3.567		246.27	241.2			4.28	0.2172	0.1519
3172.12	0.00428	-0.05766			3.575		246.68	241.56			4.29	0.2172	0.1518
3170.19	0.00287	-0.05835			3.583		247.09	242.28			4.3	0.2172	0.1518
3168.27	0.00163	-0.05896			3.592		247.5	242.64			4.31	0.2172	0.1518
3166.34	0.00064	-0.05939			3.6		247.9	243			4.32	0.2171	0.1518
3164.41	-0.00026	-0.05981			3.608		248.72	243.72			4.33	0.2171	0.1518
3162.48	-0.00121	-0.06023			3.617		249.13	244.44			4.34	0.2171	0.1518
3160.55	-0.00214	-0.06054			3.625		249.53	245.16			4.35	0.217	0.1518
3158.62	-0.00312	-0.06093			3.633		249.94	245.52			4.36	0.217	0.1518
3156.7	-0.00428	-0.06147			3.642		250.35	246.24			4.37	0.217	0.1518
3154.77	-0.00541	-0.06188			3.65		250.35	246.6			4.38	0.217	0.1518
3152.84	-0.00626	-0.0621			3.658		250.75	246.96			4.39	0.2169	0.1518
3150.91	-0.00712	-0.06252			3.667		251.16	247.32			4.4	0.2169	0.1518
3148.98	-0.00816	-0.06318			3.675		251.57	247.68			4.41	0.2169	0.1518
3147.05	-0.00919	-0.06382			3.683		252.38	248.04			4.42	0.2168	0.1518
3145.12	-0.01023	-0.06456			3.692		252.79	248.76			4.43	0.2168	0.1518
3143.2	-0.01136	-0.06548			3.7		253.2	249.12			4.44	0.2167	0.1518
3141.27	-0.01239	-0.06613			3.708		253.61	249.48			4.45	0.2167	0.1518
3139.34	-0.01312	-0.06641			3.717		254.01	250.2			4.46	0.2166	0.1518
3137.41	-0.01374	-0.06677			3.725		254.42	250.56			4.47	0.2166	0.1518
3135.48	-0.01461	-0.0673			3.733		254.83	250.92			4.48	0.2165	0.1518
3133.55	-0.01571	-0.06778			3.742		255.24	251.28			4.49	0.2164	0.1517
3131.63	-0.01681	-0.06833			3.75		255.64	251.64			4.5	0.2164	0.1517
3129.7	-0.01777	-0.06896			3.758		256.05	252			4.51	0.2164	0.1517
3127.77	-0.01861	-0.06945			3.767		256.46	252.72			4.52	0.2163	0.1518
3125.84	-0.01956	-0.06983			3.775		256.87	253.08			4.53	0.2163	0.1518
3123.91	-0.02059	-0.07027			3.783		257.27	253.8			4.54	0.2163	0.1518
3121.98	-0.02146	-0.07072			3.792		257.68	254.16			4.55	0.2163	0.1518
3120.06	-0.02216	-0.0711			3.8		258.09	254.88			4.56	0.2162	0.1518
3118.13	-0.02286	-0.07147			3.808		258.5	255.24			4.57	0.2162	0.1517
3116.2	-0.02365	-0.07182			3.817		258.9	255.6			4.58	0.2161	0.1517
3114.27	-0.02444	-0.07215			3.825		259.31	256.32			4.59	0.2161	0.1517
3112.34	-0.02515	-0.07256			3.833		259.72	256.32			4.6	0.2161	0.1517
3110.41	-0.02573	-0.07299			3.842		260.12	257.04			4.61	0.216	0.1517
3108.49	-0.02634	-0.07339			3.85		260.53	257.4			4.62	0.216	0.1517
3106.56	-0.02712	-0.07379			3.858		260.94	257.76			4.63	0.216	0.1517
3104.63	-0.02795	-0.07418			3.867		261.35	258.12			4.64	0.216	0.1517
3102.7	-0.02876	-0.07462			3.875		261.75	258.84			4.65	0.216	0.1517
3100.77	-0.02948	-0.07517			3.883		262.16	259.2			4.66	0.2159	0.1517
3098.84	-0.03006	-0.07562			3.892		262.98	259.92			4.67	0.2159	0.1517
3096.92	-0.03055	-0.0758			3.9		263.38	260.28			4.68	0.2159	0.1518
3094.99	-0.031	-0.07588			3.908		263.79	260.64			4.69	0.2158	0.1518
3093.06	-0.03147	-0.07612			3.917		263.79	261.36			4.7	0.2158	0.1518
3091.13	-0.03207	-0.07647			3.925		264.2	261.36			4.71	0.2158	0.1518
3089.2	-0.03273	-0.0768			3.933		264.61	262.08			4.72	0.2158	0.1518
3087.27	-0.03333	-0.07719			3.942		265.01	262.08			4.73	0.2157	0.1518
3085.35	-0.03381	-0.0776			3.95		265.42	262.8			4.74	0.2157	0.1518
3083.42	-0.03424	-0.07786			3.958		265.83	263.16			4.75	0.2157	0.1517
3081.49	-0.03481	-0.07809			3.967		266.24	263.52			4.76	0.2157	0.1517
3079.56	-0.0356	-0.07856			3.975		266.64	264.24			4.77	0.2157	0.1517
3077.63	-0.03644	-0.07919			3.983		267.05	264.96			4.78	0.2156	0.1517
3075.7	-0.03716	-0.07975			3.992		267.46	265.32			4.79	0.2156	0.1517
3073.78	-0.03781	-0.08017			4		267.87	265.68			4.8	0.2156	0.1517
3071.85	-0.0384	-0.08052			4.008		268.27	266.4			4.81	0.2156	0.1517
3069.92	-0.03886	-0.08081			4.017		268.68	266.4			4.82	0.2155	0.1517
3067.99	-0.03925	-0.08111			4.025		269.09	267.12			4.83	0.2155	0.1517
3066.06	-0.03971	-0.08149			4.033		269.5	267.12			4.84	0.2155	0.1517
3064.13	-0.0403	-0.08199			4.042		269.9	267.84			4.85	0.2154	0.1517
3062.21	-0.04094	-0.08247			4.05		270.31	268.2			4.86	0.2154	0.1517
3060.28	-0.04141	-0.08275			4.058		270.72	268.56			4.87	0.2154	0.1517
3058.35	-0.04174	-0.0829			4.067		271.12	269.28			4.88	0.2153	0.1517
3056.42	-0.04213	-0.08309			4.075		271.94	269.64			4.89	0.2153	0.1517
3054.49	-0.04265	-0.08335			4.083		272.35	270.36			4.9	0.2152	0.1517
3052.56	-0.04334	-0.08375			4.092		272.75	270.72			4.91	0.2152	0.1517
3050.64	-0.04415	-0.08423			4.1		273.16	271.08			4.92	0.2152	0.1517
3048.71	-0.04484	-0.08466			4.108		273.57	271.44			4.93	0.2152	0.1517
3046.78	-0.04526	-0.08508			4.117		273.98	271.8			4.94	0.2151	0.1517
3044.85	-0.04557	-0.08551			4.125		274.38	272.16			4.95	0.2151	0.1517
3042.92	-0.04587	-0.08579			4.133		274.79	272.52			4.96	0.2151	0.1517
3040.99	-0.04613	-0.08593			4.142		275.2	272.88			4.97	0.2151	0.1518
3039.07	-0.04657	-0.08622			4.15		276.01	273.6			4.98	0.215	0.1518
3037.14	-0.04724	-0.08676			4.158		276.42	273.96			4.99	0.215	0.1518
3035.21	-0.04781	-0.08737			4.167		276.83	274.68			5	0.215	0.1518
3033.28	-0.04824	-0.08797			4.175		277.24	275.04			5.01	0.215	0.1518
3031.35	-0.04863	-0.08847			4.183		277.64	275.4			5.02	0.215	0.1518
3029.42	-0.04888	-0.08878			4.192		278.05	276.12			5.03	0.215	0.1518
3027.5	-0.04895	-0.08905			4.2		278.46	276.12			5.04	0.2149	0.1518
3025.57	-0.0491	-0.08945			4.208		278.87	276.84			5.05	0.2149	0.1518
3023.64	-0.04945	-0.08991			4.217		279.27	277.2			5.06	0.2149	0.1518
3021.71	-0.04974	-0.09037			4.225		279.68	277.56			5.07	0.2149	0.1518
3019.78	-0.04979	-0.0909			4.233		280.49	278.28			5.08	0.2149	0.1518
3017.85	-0.04989	-0.09149			4.242		280.9	278.64			5.09	0.2148	0.1518
3015.93	-0.0502	-0.09199			4.25		281.31	279			5.1	0.2148	0.1518
3014	-0.05055	-0.09238			4.258		281.72	279.72			5.11	0.2148	0.1518
3012.07	-0.05078	-0.09277			4.267		282.12	229.32			5.12	0.2148	0.1518
3010.14	-0.05074	-0.09299			4.275		282.94				5.13	0.2148	0.1518
3008.21	-0.05037	-0.09289			4.283		282.94				5.14	0.2148	0.1519
3006.28	-0.04982	-0.09266			4.292		283.35				5.15	0.2148	0.1519
3004.36	-0.04912	-0.09227			4.3		283.75				5.16	0.2148	0.1519
3002.43	-0.04821	-0.09162			4.308		284.16				5.17	0.2148	0.1519
3000.5	-0.04721	-0.09093			4.317		226.31				5.18	0.2148	0.1519
2998.57	-0.04625	-0.09034									5.19	0.2148	0.1519
2996.64	-0.04536	-0.08975									5.2	0.2148	0.1519
2994.71	-0.04464	-0.08923									5.21	0.2148	0.1519
2992.79	-0.04404	-0.08882									5.22	0.2148	0.152
2990.86	-0.04328	-0.08842									5.23	0.2148	0.152
2988.93	-0.04236	-0.08806									5.24	0.2148	0.152
2987	-0.04158	-0.08787									5.25	0.2148	0.152
2985.07	-0.04095	-0.08774									5.26	0.2148	0.152
2983.14	-0.04025	-0.08761									5.27	0.2148	0.152
2981.22	-0.03942	-0.08759									5.28	0.2148	0.152
2979.29	-0.03857	-0.08771									5.29	0.2148	0.152
2977.36	-0.03783	-0.08791									5.3	0.2148	0.1521
2975.43	-0.03735	-0.08828									5.31	0.2148	0.1521
2973.5	-0.03718	-0.08893									5.32	0.2148	0.1521
2971.57	-0.03734	-0.09									5.33	0.2148	0.1521
2969.65	-0.03794	-0.0916									5.34	0.2147	0.1522
2967.72	-0.03893	-0.09362									5.35	0.2147	0.1522
2965.79	-0.03987	-0.0956									5.36	0.2147	0.1522
2963.86	-0.04041	-0.09722									5.37	0.2147	0.1522
2961.93	-0.04056	-0.09844									5.38	0.2147	0.1523
2960	-0.04019	-0.0991									5.39	0.2147	0.1523
2958.08	-0.039	-0.0989									5.4	0.2147	0.1523
2956.15	-0.03688	-0.09768									5.41	0.2147	0.1523
2954.22	-0.03391	-0.09563									5.42	0.2146	0.1524
2952.29	-0.03038	-0.09314									5.43	0.2146	0.1524
2950.36	-0.02684	-0.09069									5.44	0.2146	0.1524
2948.43	-0.02374	-0.08868									5.45	0.2146	0.1524
2946.51	-0.02125	-0.08742									5.46	0.2146	0.1524
2944.58	-0.01956	-0.08716									5.47	0.2145	0.1525
2942.65	-0.01906	-0.08815									5.48	0.2145	0.1525
2940.72	-0.01992	-0.09048									5.49	0.2145	0.1525
2938.79	-0.02185	-0.09392									5.5	0.2144	0.1525
2936.86	-0.0248	-0.09828									5.51	0.2145	0.1525
2934.94	-0.0288	-0.10345									5.52	0.2145	0.1525
2933.01	-0.03339	-0.10911									5.53	0.2145	0.1525
2931.08	-0.03824	-0.115									5.54	0.2145	0.1525
2929.15	-0.04324	-0.12104									5.55	0.2145	0.1525
2927.22	-0.04808	-0.127									5.56	0.2145	0.1524
2925.29	-0.05253	-0.1327									5.57	0.2145	0.1524
2923.37	-0.05656	-0.1379									5.58	0.2145	0.1524
2921.44	-0.05975	-0.1419									5.59	0.2145	0.1524
2919.51	-0.06126	-0.14377									5.6	0.2145	0.1523
2917.58	-0.06044	-0.14287									5.61	0.2145	0.1523
2915.65	-0.05728	-0.13919									5.62	0.2145	0.1523
2913.72	-0.05252	-0.13357									5.63	0.2146	0.1523
2911.8	-0.04715	-0.12703									5.64	0.2146	0.1523
2909.87	-0.0417	-0.1204									5.65	0.2146	0.1523
2907.94	-0.03663	-0.11437									5.66	0.2146	0.1522
2906.01	-0.03235	-0.10928									5.67	0.2146	0.1522
2904.08	-0.02876	-0.105									5.68	0.2146	0.1522
2902.15	-0.02559	-0.10126									5.69	0.2146	0.1522
2900.23	-0.02279	-0.09795									5.7	0.2146	0.1522
2898.3	-0.02048	-0.09518									5.71	0.2146	0.1522
2896.37	-0.0187	-0.09289									5.72	0.2147	0.1522
2894.44	-0.01727	-0.09083									5.73	0.2146	0.1522
2892.51	-0.01597	-0.08879									5.74	0.2146	0.1521
2890.58	-0.01473	-0.08674									5.75	0.2147	0.1521
2888.66	-0.01366	-0.08485									5.76	0.2147	0.1521
2886.73	-0.01289	-0.08327									5.77	0.2147	0.152
2884.8	-0.01241	-0.08199									5.78	0.2147	0.152
2882.87	-0.01224	-0.081									5.79	0.2147	0.152
2880.94	-0.01245	-0.08043									5.8	0.2147	0.152
2879.01	-0.01314	-0.08048									5.81	0.2147	0.1519
2877.09	-0.01443	-0.08122									5.82	0.2147	0.1519
2875.16	-0.01608	-0.0823									5.83	0.2147	0.1519
2873.23	-0.01739	-0.08289									5.84	0.2147	0.1519
2871.3	-0.01779	-0.08246									5.85	0.2147	0.1519
2869.37	-0.01758	-0.08145									5.86	0.2147	0.1519
2867.44	-0.01782	-0.08089									5.87	0.2148	0.1519
2865.52	-0.01924	-0.08141									5.88	0.2148	0.1518
2863.59	-0.02175	-0.08308									5.89	0.2148	0.1518
2861.66	-0.02515	-0.08587									5.9	0.2148	0.1518
2859.73	-0.02944	-0.08987									5.91	0.2148	0.1518
2857.8	-0.03482	-0.09518									5.92	0.2148	0.1518
2855.87	-0.04155	-0.10188									5.93	0.2149	0.1517
2853.95	-0.04925	-0.10952									5.94	0.2149	0.1517
2852.02	-0.05625	-0.11628									5.95	0.2149	0.1517
2850.09	-0.06007	-0.11926									5.96	0.2149	0.1517
2848.16	-0.0591	-0.11669									5.97	0.2149	0.1517
2846.23	-0.0542	-0.10982									5.98	0.2149	0.1517
2844.3	-0.0481	-0.10173									5.99	0.215	0.1517
2842.38	-0.04297	-0.09474									6	0.215	0.1517
2840.45	-0.03945	-0.0896									6.01	0.215	0.1517
2838.52	-0.03734	-0.08604									6.02	0.215	0.1516
2836.59	-0.03634	-0.0836									6.03	0.2151	0.1517
2834.66	-0.03621	-0.08187									6.04	0.2151	0.1517
2832.73	-0.03661	-0.08059									6.05	0.2151	0.1516
2830.81	-0.03715	-0.07962									6.06	0.2151	0.1516
2828.88	-0.03759	-0.07887									6.07	0.2151	0.1516
2826.95	-0.03792	-0.07824									6.08	0.2151	0.1516
2825.02	-0.0383	-0.07774									6.09	0.2152	0.1516
2823.09	-0.03872	-0.07722									6.1	0.2152	0.1516
2821.16	-0.03899	-0.07661									6.11	0.2152	0.1516
2819.24	-0.03914	-0.07613									6.12	0.2152	0.1516
2817.31	-0.03932	-0.07582									6.13	0.2153	0.1516
2815.38	-0.03949	-0.07556									6.14	0.2153	0.1516
2813.45	-0.03965	-0.07534									6.15	0.2153	0.1516
2811.52	-0.0399	-0.07521									6.16	0.2153	0.1516
2809.59	-0.04019	-0.07511									6.17	0.2153	0.1516
2807.67	-0.04046	-0.07502									6.18	0.2153	0.1516
2805.74	-0.04064	-0.0749									6.19	0.2154	0.1516
2803.81	-0.04069	-0.07467									6.2	0.2154	0.1516
2801.88	-0.04069	-0.07434									6.21	0.2154	0.1516
2799.95	-0.04074	-0.07404									6.22	0.2154	0.1516
2798.02	-0.04076	-0.07386									6.23	0.2155	0.1516
2796.1	-0.04072	-0.07378									6.24	0.2155	0.1516
2794.17	-0.04076	-0.07367									6.25	0.2155	0.1516
2792.24	-0.04093	-0.07356									6.26	0.2155	0.1516
2790.31	-0.04111	-0.07353									6.27	0.2155	0.1516
2788.38	-0.0412	-0.07352									6.28	0.2156	0.1516
2786.45	-0.04128	-0.07342									6.29	0.2156	0.1516
2784.53	-0.04141	-0.07329									6.3	0.2156	0.1516
2782.6	-0.04145	-0.07317									6.31	0.2156	0.1517
2780.67	-0.04136	-0.07303									6.32	0.2157	0.1517
2778.74	-0.04133	-0.07294									6.33	0.2157	0.1517
2776.81	-0.04144	-0.07293									6.34	0.2157	0.1517
2774.88	-0.0415	-0.07293									6.35	0.2157	0.1517
2772.96	-0.04151	-0.07286									6.36	0.2158	0.1517
2771.03	-0.04157	-0.07277									6.37	0.2158	0.1517
2769.1	-0.0416	-0.07264									6.38	0.2158	0.1517
2767.17	-0.04156	-0.07248									6.39	0.2158	0.1517
2765.24	-0.04157	-0.07227									6.4	0.2159	0.1517
2763.31	-0.04159	-0.07205									6.41	0.2159	0.1517
2761.39	-0.04153	-0.07192									6.42	0.2159	0.1517
2759.46	-0.04139	-0.07181									6.43	0.2159	0.1517
2757.53	-0.04127	-0.07162									6.44	0.216	0.1516
2755.6	-0.04128	-0.07149									6.45	0.216	0.1516
2753.67	-0.04136	-0.07149									6.46	0.216	0.1516
2751.74	-0.04139	-0.07144									6.47	0.216	0.1516
2749.81	-0.04134	-0.07134									6.48	0.2161	0.1516
2747.89	-0.04119	-0.07126									6.49	0.2161	0.1516
2745.96	-0.04099	-0.07111									6.5	0.2161	0.1515
2744.03	-0.04089	-0.071									6.51	0.2162	0.1515
2742.1	-0.04094	-0.07108									6.52	0.2162	0.1515
2740.17	-0.04105	-0.07125									6.53	0.2162	0.1515
2738.24	-0.04114	-0.07128									6.54	0.2163	0.1515
2736.32	-0.04113	-0.07117									6.55	0.2163	0.1515
2734.39	-0.04113	-0.07106									6.56	0.2163	0.1515
2732.46	-0.04124	-0.07094									6.57	0.2164	0.1514
2730.53	-0.0413	-0.07081									6.58	0.2164	0.1514
2728.6	-0.04122	-0.07075									6.59	0.2164	0.1514
2726.67	-0.04112	-0.07069									6.6	0.2165	0.1514
2724.75	-0.04103	-0.07059									6.61	0.2165	0.1514
2722.82	-0.041	-0.07048									6.62	0.2165	0.1513
2720.89	-0.04107	-0.07038									6.63	0.2165	0.1513
2718.96	-0.0412	-0.07032									6.64	0.2166	0.1513
2717.03	-0.04136	-0.07037									6.65	0.2166	0.1513
2715.1	-0.04148	-0.0704									6.66	0.2167	0.1513
2713.18	-0.04147	-0.07031									6.67	0.2167	0.1513
2711.25	-0.04136	-0.07022									6.68	0.2168	0.1513
2709.32	-0.04128	-0.07017									6.69	0.2168	0.1513
2707.39	-0.04133	-0.07009									6.7	0.2168	0.1513
2705.46	-0.04149	-0.06996									6.71	0.2169	0.1513
2703.53	-0.04163	-0.06988									6.72	0.2169	0.1513
2701.61	-0.04166	-0.06984									6.73	0.217	0.1512
2699.68	-0.04163	-0.06977									6.74	0.217	0.1512
2697.75	-0.04166	-0.06973									6.75	0.217	0.1512
2695.82	-0.04185	-0.06987									6.76	0.2171	0.1512
2693.89	-0.04214	-0.07007									6.77	0.2171	0.1512
2691.96	-0.04229	-0.07012									6.78	0.2172	0.1511
2690.04	-0.04226	-0.06996									6.79	0.2172	0.1511
2688.11	-0.04221	-0.06977									6.8	0.2173	0.1511
2686.18	-0.04224	-0.0697									6.81	0.2173	0.1511
2684.25	-0.04229	-0.0698									6.82	0.2173	0.1511
2682.32	-0.04238	-0.06994									6.83	0.2174	0.1511
2680.39	-0.04248	-0.06994									6.84	0.2174	0.1511
2678.47	-0.04256	-0.06985									6.85	0.2175	0.1511
2676.54	-0.04268	-0.06981									6.86	0.2175	0.1511
2674.61	-0.04286	-0.06985									6.87	0.2176	0.1511
2672.68	-0.04304	-0.0699									6.88	0.2176	0.1511
2670.75	-0.04323	-0.06999									6.89	0.2176	0.151
2668.82	-0.04339	-0.07014									6.9	0.2176	0.151
2666.9	-0.0435	-0.07032									6.91	0.2177	0.151
2664.97	-0.0437	-0.0706									6.92	0.2177	0.1511
2663.04	-0.04413	-0.07104									6.93	0.2177	0.1511
2661.11	-0.04472	-0.07158									6.94	0.2177	0.151
2659.18	-0.04526	-0.07207									6.95	0.2178	0.1511
2657.25	-0.04572	-0.07245									6.96	0.2178	0.1511
2655.33	-0.04612	-0.07271									6.97	0.2178	0.1511
2653.4	-0.04641	-0.07284									6.98	0.2178	0.1511
2651.47	-0.0466	-0.07295									6.99	0.2179	0.1511
2649.54	-0.04672	-0.07314									7	0.2179	0.1511
2647.61	-0.04684	-0.07328									7.01	0.2179	0.1511
2645.68	-0.04692	-0.07328									7.02	0.2179	0.1511
2643.76	-0.04695	-0.07331									7.03	0.218	0.1512
2641.83	-0.04705	-0.07344									7.04	0.218	0.1512
2639.9	-0.04725	-0.07355									7.05	0.218	0.1512
2637.97	-0.04728	-0.07351									7.06	0.218	0.1512
2636.04	-0.04714	-0.0734									7.07	0.2181	0.1512
2634.11	-0.04709	-0.07334									7.08	0.2181	0.1512
2632.19	-0.04722	-0.07334									7.09	0.2181	0.1512
2630.26	-0.04746	-0.07338									7.1	0.2181	0.1512
2628.33	-0.0477	-0.07348									7.11	0.2181	0.1512
2626.4	-0.04778	-0.07357									7.12	0.2182	0.1512
2624.47	-0.04762	-0.07343									7.13	0.2182	0.1512
2622.54	-0.04737	-0.07312									7.14	0.2182	0.1512
2620.62	-0.04731	-0.07297									7.15	0.2182	0.1513
2618.69	-0.04745	-0.073									7.16	0.2183	0.1513
2616.76	-0.04756	-0.07304									7.17	0.2183	0.1513
2614.83	-0.04755	-0.07303									7.18	0.2183	0.1513
2612.9	-0.04745	-0.07299									7.19	0.2184	0.1513
2610.97	-0.04728	-0.07295									7.2	0.2184	0.1513
2609.05	-0.04711	-0.07287									7.21	0.2184	0.1513
2607.12	-0.04707	-0.07274									7.22	0.2184	0.1513
2605.19	-0.04715	-0.07259									7.23	0.2185	0.1513
2603.26	-0.04713	-0.07249									7.24	0.2185	0.1513
2601.33	-0.04701	-0.07245									7.25	0.2185	0.1513
2599.4	-0.04707	-0.0724									7.26	0.2186	0.1513
2597.48	-0.04723	-0.07232									7.27	0.2186	0.1512
2595.55	-0.04725	-0.07222									7.28	0.2186	0.1512
2593.62	-0.04719	-0.0721									7.29	0.2187	0.1512
2591.69	-0.04718	-0.0719									7.3	0.2187	0.1512
2589.76	-0.04718	-0.07173									7.31	0.2188	0.1512
2587.83	-0.04715	-0.07173									7.32	0.2188	0.1512
2585.91	-0.047	-0.07168									7.33	0.2189	0.1511
2583.98	-0.04677	-0.07147									7.34	0.2189	0.1511
2582.05	-0.04666	-0.07141									7.35	0.2189	0.1511
2580.12	-0.04673	-0.07158									7.36	0.219	0.1511
2578.19	-0.04679	-0.07155									7.37	0.219	0.1511
2576.26	-0.0467	-0.07122									7.38	0.219	0.1511
2574.34	-0.04656	-0.07092									7.39	0.2191	0.151
2572.41	-0.04646	-0.07089									7.4	0.2191	0.151
2570.48	-0.04647	-0.07106									7.41	0.2192	0.151
2568.55	-0.04658	-0.0712									7.42	0.2192	0.151
2566.62	-0.04657	-0.07111									7.43	0.2193	0.151
2564.69	-0.04637	-0.07091									7.44	0.2193	0.151
2562.77	-0.04622	-0.07084									7.45	0.2193	0.1509
2560.84	-0.04621	-0.07087									7.46	0.2194	0.1509
2558.91	-0.04617	-0.07078									7.47	0.2194	0.1509
2556.98	-0.04599	-0.07057									7.48	0.2194	0.1509
2555.05	-0.04583	-0.07041									7.49	0.2195	0.1509
2553.12	-0.04588	-0.07037									7.5	0.2195	0.1508
2551.2	-0.04597	-0.07031									7.51	0.2195	0.1509
2549.27	-0.0459	-0.07015									7.52	0.2195	0.1509
2547.34	-0.04581	-0.07									7.53	0.2195	0.1509
2545.41	-0.04588	-0.06988									7.54	0.2195	0.1509
2543.48	-0.04597	-0.06975									7.55	0.2195	0.1509
2541.55	-0.04594	-0.0697									7.56	0.2195	0.1509
2539.63	-0.04587	-0.06971									7.57	0.2195	0.1509
2537.7	-0.04596	-0.06976									7.58	0.2195	0.1509
2535.77	-0.04617	-0.06995									7.59	0.2195	0.1509
2533.84	-0.04636	-0.07021									7.6	0.2195	0.1509
2531.91	-0.04637	-0.07026									7.61	0.2195	0.1509
2529.98	-0.04614	-0.06999									7.62	0.2195	0.1509
2528.06	-0.04592	-0.06984									7.63	0.2195	0.1509
2526.13	-0.04578	-0.06989									7.64	0.2195	0.151
2524.2	-0.04551	-0.06965									7.65	0.2195	0.151
2522.27	-0.04525	-0.0692									7.66	0.2195	0.151
2520.34	-0.04532	-0.06912									7.67	0.2195	0.151
2518.41	-0.04555	-0.06933									7.68	0.2195	0.151
2516.49	-0.04554	-0.06936									7.69	0.2195	0.151
2514.56	-0.04529	-0.06918									7.7	0.2196	0.151
2512.63	-0.0451	-0.06906									7.71	0.2196	0.151
2510.7	-0.04508	-0.06905									7.72	0.2196	0.1511
2508.77	-0.04496	-0.06903									7.73	0.2196	0.1511
2506.84	-0.04483	-0.06903									7.74	0.2196	0.1511
2504.92	-0.04507	-0.06916									7.75	0.2196	0.1511
2502.99	-0.04563	-0.06938									7.76	0.2196	0.1511
2501.06	-0.04602	-0.06955									7.77	0.2196	0.1511
2499.13	-0.04608	-0.06963									7.78	0.2196	0.1511
2497.2	-0.04605	-0.06972									7.79	0.2196	0.1512
2495.27	-0.04601	-0.06978									7.8	0.2196	0.1512
2493.35	-0.04586	-0.06967									7.81	0.2196	0.1512
2491.42	-0.04561	-0.06946									7.82	0.2195	0.1513
2489.49	-0.04544	-0.06927									7.83	0.2195	0.1513
2487.56	-0.04533	-0.06901									7.84	0.2195	0.1513
2485.63	-0.04516	-0.0687									7.85	0.2195	0.1514
2483.7	-0.04504	-0.06859									7.86	0.2195	0.1514
2481.78	-0.04514	-0.06869									7.87	0.2195	0.1514
2479.85	-0.04533	-0.06881									7.88	0.2195	0.1515
2477.92	-0.04535	-0.06893									7.89	0.2195	0.1515
2475.99	-0.04529	-0.06896									7.9	0.2195	0.1516
2474.06	-0.04538	-0.06881									7.91	0.2195	0.1516
2472.13	-0.04555	-0.06869									7.92	0.2195	0.1517
2470.21	-0.04551	-0.06868									7.93	0.2195	0.1517
2468.28	-0.0453	-0.06859									7.94	0.2194	0.1517
2466.35	-0.04521	-0.06851									7.95	0.2194	0.1518
2464.42	-0.0453	-0.06862									7.96	0.2194	0.1518
2462.49	-0.04543	-0.06889									7.97	0.2194	0.1519
2460.56	-0.04558	-0.06914									7.98	0.2194	0.1519
2458.64	-0.0458	-0.06931									7.99	0.2194	0.152
2456.71	-0.046	-0.06941									8	0.2194	0.152
2454.78	-0.04612	-0.06942									8.01	0.2193	0.1521
2452.85	-0.04616	-0.06934									8.02	0.2193	0.1521
2450.92	-0.04601	-0.06914									8.03	0.2193	0.1521
2448.99	-0.04569	-0.06879									8.04	0.2193	0.1522
2447.07	-0.04549	-0.06856									8.05	0.2193	0.1522
2445.14	-0.04555	-0.06858									8.06	0.2192	0.1522
2443.21	-0.0456	-0.06859									8.07	0.2192	0.1522
2441.28	-0.04547	-0.06849									8.08	0.2192	0.1523
2439.35	-0.04537	-0.06843									8.09	0.2192	0.1523
2437.42	-0.04545	-0.06845									8.1	0.2192	0.1523
2435.5	-0.04544	-0.06848									8.11	0.2191	0.1523
2433.57	-0.04523	-0.06838									8.12	0.2192	0.1523
2431.64	-0.04495	-0.06808									8.13	0.2192	0.1524
2429.71	-0.04477	-0.0677									8.14	0.2191	0.1524
2427.78	-0.0448	-0.06752									8.15	0.2191	0.1524
2425.85	-0.04503	-0.06766									8.16	0.2191	0.1525
2423.93	-0.04522	-0.06792									8.17	0.2191	0.1525
2422	-0.04517	-0.06793									8.18	0.2191	0.1525
2420.07	-0.04506	-0.06764									8.19	0.219	0.1525
2418.14	-0.04507	-0.06733									8.2	0.219	0.1526
2416.21	-0.04506	-0.06723									8.21	0.219	0.1526
2414.28	-0.04499	-0.06725									8.22	0.219	0.1526
2412.36	-0.04503	-0.06729									8.23	0.219	0.1526
2410.43	-0.0451	-0.0673									8.24	0.219	0.1527
2408.5	-0.04496	-0.06718									8.25	0.2189	0.1527
2406.57	-0.04465	-0.06696									8.26	0.2189	0.1527
2404.64	-0.04446	-0.06678									8.27	0.2189	0.1527
2402.71	-0.04455	-0.06677									8.28	0.2189	0.1528
2400.79	-0.04472	-0.06679									8.29	0.2189	0.1528
2398.86	-0.04471	-0.06669									8.3	0.2188	0.1528
2396.93	-0.04455	-0.06652									8.31	0.2188	0.1528
2395	-0.04443	-0.06642									8.32	0.2188	0.1529
2393.07	-0.04444	-0.06635									8.33	0.2188	0.1529
2391.14	-0.04454	-0.06628									8.34	0.2188	0.1529
2389.22	-0.04463	-0.06629									8.35	0.2187	0.1529
2387.29	-0.04466	-0.06639									8.36	0.2187	0.153
2385.36	-0.04461	-0.06643									8.37	0.2187	0.153
2383.43	-0.04446	-0.06639									8.38	0.2187	0.153
2381.5	-0.04431	-0.06636									8.39	0.2186	0.153
2379.57	-0.04425	-0.06632									8.4	0.2186	0.1531
2377.65	-0.04425	-0.06632									8.41	0.2186	0.1531
2375.72	-0.0443	-0.0664									8.42	0.2186	0.1531
2373.79	-0.04436	-0.06641									8.43	0.2185	0.1531
2371.86	-0.04434	-0.06627									8.44	0.2185	0.1531
2369.93	-0.04423	-0.06607									8.45	0.2185	0.1532
2368	-0.04408	-0.06593									8.46	0.2185	0.1532
2366.08	-0.04405	-0.06592									8.47	0.2185	0.1532
2364.15	-0.04422	-0.0661									8.48	0.2185	0.1533
2362.22	-0.04456	-0.06647									8.49	0.2185	0.1533
2360.29	-0.04488	-0.06692									8.5	0.2184	0.1533
2358.36	-0.04508	-0.06723									8.51	0.2185	0.1533
2356.43	-0.04529	-0.0674									8.52	0.2185	0.1533
2354.5	-0.04555	-0.0675									8.53	0.2185	0.1533
2352.58	-0.04567	-0.06754									8.54	0.2185	0.1534
2350.65	-0.04567	-0.06758									8.55	0.2185	0.1534
2348.72	-0.04576	-0.06775									8.56	0.2185	0.1534
2346.79	-0.0459	-0.06791									8.57	0.2186	0.1534
2344.86	-0.046	-0.068									8.58	0.2186	0.1534
2342.93	-0.04609	-0.06806									8.59	0.2186	0.1534
2341.01	-0.04609	-0.06808									8.6	0.2186	0.1535
2339.08	-0.04594	-0.06802									8.61	0.2187	0.1535
2337.15	-0.04577	-0.06789									8.62	0.2187	0.1535
2335.22	-0.04572	-0.06777									8.63	0.2187	0.1535
2333.29	-0.04578	-0.06778									8.64	0.2187	0.1536
2331.36	-0.04586	-0.06789									8.65	0.2187	0.1536
2329.44	-0.04633	-0.0684									8.66	0.2188	0.1536
2327.51	-0.04796	-0.07006									8.67	0.2188	0.1537
2325.58	-0.05062	-0.07273									8.68	0.2188	0.1537
2323.65	-0.05267	-0.07474									8.69	0.2189	0.1537
2321.72	-0.05294	-0.07492									8.7	0.2189	0.1538
2319.79	-0.05198	-0.0739									8.71	0.2189	0.1538
2317.87	-0.0509	-0.07286									8.72	0.219	0.1538
2315.94	-0.05011	-0.07216									8.73	0.219	0.1539
2314.01	-0.04953	-0.07171									8.74	0.219	0.1539
2312.08	-0.04914	-0.07144									8.75	0.219	0.1539
2310.15	-0.04893	-0.07128									8.76	0.2191	0.1539
2308.22	-0.04884	-0.07115									8.77	0.2191	0.154
2306.3	-0.04882	-0.07102									8.78	0.2191	0.154
2304.37	-0.0488	-0.07088									8.79	0.2191	0.154
2302.44	-0.04877	-0.0708									8.8	0.2191	0.154
2300.51	-0.04889	-0.07088									8.81	0.2191	0.1541
2298.58	-0.04917	-0.07113									8.82	0.2192	0.1541
2296.65	-0.04938	-0.07146									8.83	0.2192	0.1541
2294.73	-0.04945	-0.07164									8.84	0.2192	0.1541
2292.8	-0.04962	-0.0718									8.85	0.2192	0.1542
2290.87	-0.05013	-0.07222									8.86	0.2192	0.1542
2288.94	-0.05085	-0.0728									8.87	0.2192	0.1542
2287.01	-0.05129	-0.07322									8.88	0.2192	0.1542
2285.08	-0.05113	-0.07329									8.89	0.2193	0.1542
2283.16	-0.05065	-0.07303									8.9	0.2193	0.1542
2281.23	-0.05024	-0.07261									8.91	0.2193	0.1543
2279.3	-0.05001	-0.07218									8.92	0.2193	0.1543
2277.37	-0.04991	-0.07186									8.93	0.2193	0.1543
2275.44	-0.04978	-0.07169									8.94	0.2193	0.1543
2273.51	-0.04934	-0.07158									8.95	0.2193	0.1543
2271.59	-0.04888	-0.0716									8.96	0.2194	0.1543
2269.66	-0.04876	-0.07181									8.97	0.2194	0.1543
2267.73	-0.04864	-0.07159									8.98	0.2194	0.1543
2265.8	-0.04834	-0.07085									8.99	0.2194	0.1543
2263.87	-0.04822	-0.07053									9	0.2194	0.1543
2261.94	-0.04822	-0.07087									9.01	0.2194	0.1543
2260.02	-0.04804	-0.07126									9.02	0.2194	0.1543
2258.09	-0.04792	-0.07123									9.03	0.2195	0.1543
2256.16	-0.04789	-0.07073									9.04	0.2195	0.1543
2254.23	-0.04748	-0.06998									9.05	0.2195	0.1543
2252.3	-0.04679	-0.06933									9.06	0.2195	0.1543
2250.37	-0.0464	-0.06909									9.07	0.2195	0.1543
2248.45	-0.04661	-0.06931									9.08	0.2195	0.1543
2246.52	-0.04706	-0.06954									9.09	0.2196	0.1543
2244.59	-0.04724	-0.06937									9.1	0.2196	0.1543
2242.66	-0.04716	-0.06894									9.11	0.2196	0.1543
2240.73	-0.04684	-0.06862									9.12	0.2196	0.1543
2238.8	-0.04641	-0.06872									9.13	0.2196	0.1543
2236.88	-0.04653	-0.06939									9.14	0.2196	0.1542
2234.95	-0.047	-0.07014									9.15	0.2196	0.1542
2233.02	-0.04704	-0.07021									9.16	0.2196	0.1542
2231.09	-0.04685	-0.06983									9.17	0.2196	0.1543
2229.16	-0.04673	-0.06943									9.18	0.2197	0.1543
2227.23	-0.04674	-0.06909									9.19	0.2197	0.1543
2225.31	-0.04681	-0.06895									9.2	0.2197	0.1543
2223.38	-0.04653	-0.06883									9.21	0.2197	0.1543
2221.45	-0.04627	-0.06885									9.22	0.2197	0.1543
2219.52	-0.04664	-0.06922									9.23	0.2197	0.1543
2217.59	-0.04683	-0.06928									9.24	0.2198	0.1543
2215.66	-0.04627	-0.06875									9.25	0.2198	0.1543
2213.74	-0.04564	-0.06837									9.26	0.2198	0.1543
2211.81	-0.04526	-0.06843									9.27	0.2198	0.1543
2209.88	-0.04497	-0.06854									9.28	0.2199	0.1543
2207.95	-0.04487	-0.06837									9.29	0.2199	0.1543
2206.02	-0.04482	-0.06775									9.3	0.2199	0.1543
2204.09	-0.04462	-0.06731									9.31	0.2199	0.1543
2202.17	-0.04463	-0.06779									9.32	0.22	0.1543
2200.24	-0.04502	-0.06847									9.33	0.22	0.1544
2198.31	-0.04546	-0.06866									9.34	0.22	0.1544
2196.38	-0.04582	-0.069									9.35	0.22	0.1544
2194.45	-0.04616	-0.06951									9.36	0.2201	0.1544
2192.52	-0.0465	-0.06959									9.37	0.2201	0.1544
2190.6	-0.04687	-0.06935									9.38	0.2201	0.1544
2188.67	-0.04688	-0.06907									9.39	0.2202	0.1544
2186.74	-0.04666	-0.06917									9.4	0.2202	0.1544
2184.81	-0.04643	-0.06947									9.41	0.2202	0.1544
2182.88	-0.04516	-0.06865									9.42	0.2203	0.1545
2180.95	-0.04345	-0.06713									9.43	0.2203	0.1545
2179.03	-0.04326	-0.06647									9.44	0.2203	0.1545
2177.1	-0.0439	-0.06643									9.45	0.2203	0.1545
2175.17	-0.04407	-0.06641									9.46	0.2204	0.1545
2173.24	-0.04409	-0.06664									9.47	0.2204	0.1545
2171.31	-0.04455	-0.06761									9.48	0.2204	0.1546
2169.38	-0.04578	-0.06983									9.49	0.2205	0.1546
2167.46	-0.04759	-0.07257									9.5	0.2205	0.1546
2165.53	-0.0491	-0.07438									9.51	0.2205	0.1546
2163.6	-0.04977	-0.075									9.52	0.2205	0.1546
2161.67	-0.04852	-0.07363									9.53	0.2205	0.1546
2159.74	-0.04345	-0.06817									9.54	0.2205	0.1546
2157.81	-0.03599	-0.06061									9.55	0.2205	0.1546
2155.89	-0.03101	-0.05654									9.56	0.2205	0.1546
2153.96	-0.03031	-0.0566									9.57	0.2205	0.1546
2152.03	-0.03242	-0.0583									9.58	0.2205	0.1546
2150.1	-0.03528	-0.06021									9.59	0.2205	0.1547
2148.17	-0.03673	-0.06103									9.6	0.2206	0.1547
2146.24	-0.03607	-0.06023									9.61	0.2206	0.1547
2144.32	-0.03468	-0.05897									9.62	0.2206	0.1547
2142.39	-0.03396	-0.05837									9.63	0.2206	0.1547
2140.46	-0.03425	-0.05863									9.64	0.2206	0.1548
2138.53	-0.03486	-0.0593									9.65	0.2206	0.1548
2136.6	-0.0349	-0.05934									9.66	0.2206	0.1548
2134.67	-0.03431	-0.05835									9.67	0.2206	0.1548
2132.75	-0.03354	-0.05734									9.68	0.2206	0.1549
2130.82	-0.03346	-0.05754									9.69	0.2206	0.1549
2128.89	-0.0345	-0.05888									9.7	0.2206	0.1549
2126.96	-0.03579	-0.06034									9.71	0.2206	0.1549
2125.03	-0.03673	-0.06132									9.72	0.2206	0.1549
2123.1	-0.03744	-0.0619									9.73	0.2207	0.1549
2121.18	-0.03788	-0.06216									9.74	0.2207	0.1549
2119.25	-0.03814	-0.06246									9.75	0.2207	0.1549
2117.32	-0.0387	-0.06336									9.76	0.2207	0.1549
2115.39	-0.03956	-0.06448									9.77	0.2207	0.1549
2113.46	-0.04025	-0.06511									9.78	0.2207	0.1549
2111.53	-0.04072	-0.06544									9.79	0.2207	0.1549
2109.61	-0.04117	-0.06576									9.8	0.2207	0.1549
2107.68	-0.04147	-0.06589									9.81	0.2207	0.1549
2105.75	-0.04163	-0.06573									9.82	0.2207	0.1549
2103.82	-0.04182	-0.06546									9.83	0.2207	0.1549
2101.89	-0.04177	-0.06536									9.84	0.2207	0.1549
2099.96	-0.04137	-0.06538									9.85	0.2207	0.1549
2098.04	-0.04084	-0.06496									9.86	0.2207	0.1549
2096.11	-0.03991	-0.06369									9.87	0.2207	0.1549
2094.18	-0.03892	-0.0626									9.88	0.2207	0.1549
2092.25	-0.03887	-0.06296									9.89	0.2207	0.1549
2090.32	-0.03966	-0.06424									9.9	0.2206	0.1548
2088.39	-0.04046	-0.06521									9.91	0.2206	0.1548
2086.47	-0.04091	-0.06564									9.92	0.2206	0.1548
2084.54	-0.04116	-0.0658									9.93	0.2206	0.1548
2082.61	-0.04172	-0.06613									9.94	0.2206	0.1548
2080.68	-0.04274	-0.06696									9.95	0.2206	0.1548
2078.75	-0.04356	-0.06777									9.96	0.2205	0.1548
2076.82	-0.04362	-0.06791									9.97	0.2205	0.1548
2074.9	-0.04319	-0.06775									9.98	0.2205	0.1548
2072.97	-0.04282	-0.0676									9.99	0.2205	0.1547
2071.04	-0.04283	-0.06738									10	0.2205	0.1547
2069.11	-0.04315	-0.06734									10.01	0.2205	0.1547
2067.18	-0.04343	-0.06744									10.02	0.2205	0.1547
2065.25	-0.04351	-0.06746									10.03	0.2204	0.1547
2063.33	-0.04359	-0.06764									10.04	0.2204	0.1547
2061.4	-0.04381	-0.06784									10.05	0.2204	0.1547
2059.47	-0.04401	-0.0676									10.06	0.2204	0.1546
2057.54	-0.04404	-0.06741									10.07	0.2204	0.1546
2055.61	-0.04424	-0.0681									10.08	0.2204	0.1546
2053.68	-0.0454	-0.06991									10.09	0.2204	0.1546
2051.76	-0.04727	-0.07217									10.1	0.2204	0.1546
2049.83	-0.04781	-0.0729									10.11	0.2203	0.1545
2047.9	-0.0464	-0.07118									10.12	0.2203	0.1545
2045.97	-0.04471	-0.06889									10.13	0.2203	0.1545
2044.04	-0.0435	-0.06725									10.14	0.2203	0.1545
2042.11	-0.04265	-0.06638									10.15	0.2203	0.1545
2040.19	-0.04274	-0.06704									10.16	0.2203	0.1544
2038.26	-0.04374	-0.06868									10.17	0.2203	0.1544
2036.33	-0.04372	-0.06877									10.18	0.2203	0.1544
2034.4	-0.04155	-0.06652									10.19	0.2203	0.1544
2032.47	-0.03978	-0.06474									10.2	0.2203	0.1544
2030.54	-0.04028	-0.06501									10.21	0.2203	0.1544
2028.62	-0.0412	-0.06546									10.22	0.2203	0.1544
2026.69	-0.04098	-0.06491									10.23	0.2203	0.1543
2024.76	-0.04042	-0.06411									10.24	0.2203	0.1543
2022.83	-0.04037	-0.064									10.25	0.2203	0.1543
2020.9	-0.04051	-0.06478									10.26	0.2203	0.1543
2018.97	-0.04014	-0.06505									10.27	0.2203	0.1543
2017.05	-0.03939	-0.06385									10.28	0.2203	0.1543
2015.12	-0.03927	-0.06292									10.29	0.2204	0.1543
2013.19	-0.04011	-0.06354									10.3	0.2204	0.1543
2011.26	-0.04103	-0.06433									10.31	0.2204	0.1543
2009.33	-0.04074	-0.06354									10.32	0.2204	0.1543
2007.4	-0.03875	-0.06126									10.33	0.2204	0.1543
2005.48	-0.03663	-0.05911									10.34	0.2204	0.1543
2003.55	-0.03596	-0.05834									10.35	0.2204	0.1543
2001.62	-0.03647	-0.05933									10.36	0.2204	0.1543
1999.69	-0.03739	-0.06151									10.37	0.2204	0.1543
1997.76	-0.03888	-0.06357									10.38	0.2204	0.1544
1995.83	-0.04091	-0.06484									10.39	0.2204	0.1544
1993.91	-0.04221	-0.06519									10.4	0.2204	0.1544
1991.98	-0.04223	-0.06478									10.41	0.2205	0.1544
1990.05	-0.04184	-0.06426									10.42	0.2205	0.1544
1988.12	-0.0418	-0.06449									10.43	0.2205	0.1544
1986.19	-0.04239	-0.06572									10.44	0.2205	0.1544
1984.26	-0.04364	-0.06742									10.45	0.2205	0.1545
1982.34	-0.04558	-0.06926									10.46	0.2205	0.1545
1980.41	-0.0472	-0.07033									10.47	0.2205	0.1545
1978.48	-0.04636	-0.06896									10.48	0.2205	0.1545
1976.55	-0.04301	-0.06575									10.49	0.2205	0.1546
1974.62	-0.03953	-0.06281									10.5	0.2205	0.1546
1972.69	-0.0372	-0.06044									10.51	0.2204	0.1546
1970.77	-0.03601	-0.05898									10.52	0.2204	0.1546
1968.84	-0.03569	-0.05907									10.53	0.2204	0.1546
1966.91	-0.03586	-0.05993									10.54	0.2204	0.1546
1964.98	-0.03633	-0.06056									10.55	0.2204	0.1546
1963.05	-0.03679	-0.06077									10.56	0.2204	0.1546
1961.12	-0.03701	-0.06051									10.57	0.2204	0.1546
1959.19	-0.03663	-0.05986									10.58	0.2204	0.1546
1957.27	-0.03565	-0.05933									10.59	0.2203	0.1546
1955.34	-0.03507	-0.05938									10.6	0.2203	0.1546
1953.41	-0.03538	-0.05991									10.61	0.2203	0.1546
1951.48	-0.03606	-0.06041									10.62	0.2203	0.1546
1949.55	-0.03666	-0.06049									10.63	0.2203	0.1546
1947.62	-0.03665	-0.0602									10.64	0.2203	0.1546
1945.7	-0.03622	-0.05998									10.65	0.2203	0.1546
1943.77	-0.03653	-0.06024									10.66	0.2203	0.1546
1941.84	-0.03749	-0.061									10.67	0.2203	0.1546
1939.91	-0.0379	-0.06171									10.68	0.2203	0.1546
1937.98	-0.0375	-0.0617									10.69	0.2203	0.1546
1936.05	-0.03706	-0.06113									10.7	0.2202	0.1546
1934.13	-0.03714	-0.06088									10.71	0.2202	0.1546
1932.2	-0.03757	-0.06116									10.72	0.2202	0.1546
1930.27	-0.03791	-0.06141									10.73	0.2202	0.1546
1928.34	-0.03791	-0.06134									10.74	0.2202	0.1546
1926.41	-0.03775	-0.06124									10.75	0.2202	0.1546
1924.48	-0.03779	-0.06144									10.76	0.2202	0.1546
1922.56	-0.03816	-0.06182									10.77	0.2202	0.1545
1920.63	-0.03849	-0.06208									10.78	0.2201	0.1545
1918.7	-0.03852	-0.06214									10.79	0.2201	0.1545
1916.77	-0.03837	-0.06205									10.8	0.2201	0.1545
1914.84	-0.03834	-0.06192									10.81	0.2201	0.1545
1912.91	-0.03847	-0.06191									10.82	0.2201	0.1545
1910.99	-0.03862	-0.06204									10.83	0.2201	0.1545
1909.06	-0.03878	-0.06217									10.84	0.2201	0.1544
1907.13	-0.03905	-0.06212									10.85	0.2201	0.1544
1905.2	-0.03923	-0.06197									10.86	0.2201	0.1544
1903.27	-0.03914	-0.06184									10.87	0.2201	0.1544
1901.34	-0.03894	-0.06178									10.88	0.22	0.1544
1899.42	-0.03871	-0.06188									10.89	0.22	0.1544
1897.49	-0.03856	-0.06206									10.9	0.22	0.1544
1895.56	-0.03849	-0.06208									10.91	0.22	0.1544
1893.63	-0.03844	-0.06199									10.92	0.22	0.1544
1891.7	-0.03842	-0.06194									10.93	0.22	0.1544
1889.77	-0.03855	-0.06198									10.94	0.22	0.1544
1887.85	-0.03882	-0.06217									10.95	0.2199	0.1543
1885.92	-0.03901	-0.06237									10.96	0.2199	0.1543
1883.99	-0.03893	-0.06243									10.97	0.2199	0.1543
1882.06	-0.03873	-0.06238									10.98	0.2199	0.1543
1880.13	-0.03857	-0.06231									10.99	0.2199	0.1543
1878.2	-0.03838	-0.06218									11	0.2199	0.1543
1876.28	-0.03826	-0.06199									11.01	0.2199	0.1543
1874.35	-0.03839	-0.06194									11.02	0.2199	0.1543
1872.42	-0.03871	-0.06214									11.03	0.2199	0.1543
1870.49	-0.03893	-0.06237									11.04	0.2199	0.1543
1868.56	-0.03878	-0.06227									11.05	0.2199	0.1543
1866.63	-0.03843	-0.06188									11.06	0.2198	0.1542
1864.71	-0.03827	-0.06164									11.07	0.2198	0.1542
1862.78	-0.03837	-0.0617									11.08	0.2198	0.1542
1860.85	-0.03851	-0.06188									11.09	0.2198	0.1542
1858.92	-0.03859	-0.06201									11.1	0.2198	0.1542
1856.99	-0.03857	-0.06206									11.11	0.2198	0.1542
1855.06	-0.03837	-0.06197									11.12	0.2198	0.1542
1853.14	-0.03809	-0.06181									11.13	0.2199	0.1542
1851.21	-0.03791	-0.06177									11.14	0.2199	0.1542
1849.28	-0.03784	-0.06185									11.15	0.2199	0.1542
1847.35	-0.03792	-0.06199									11.16	0.2199	0.1542
1845.42	-0.03807	-0.06207									11.17	0.2199	0.1542
1843.49	-0.03803	-0.06188									11.18	0.2199	0.1542
1841.57	-0.0378	-0.06161									11.19	0.2199	0.1542
1839.64	-0.03765	-0.06153									11.2	0.2199	0.1542
1837.71	-0.03764	-0.06152									11.21	0.22	0.1542
1835.78	-0.03763	-0.06146									11.22	0.22	0.1542
1833.85	-0.0376	-0.06151									11.23	0.2199	0.1542
1831.92	-0.03754	-0.06168									11.24	0.2199	0.1542
1830	-0.03744	-0.06171									11.25	0.22	0.1542
1828.07	-0.03738	-0.06166									11.26	0.22	0.1542
1826.14	-0.03741	-0.06171									11.27	0.22	0.1542
1824.21	-0.03739	-0.06173									11.28	0.22	0.1542
1822.28	-0.03719	-0.06149									11.29	0.22	0.1542
1820.35	-0.03657	-0.06092									11.3	0.22	0.1542
1818.43	-0.03558	-0.06005									11.31	0.22	0.1542
1816.5	-0.03488	-0.05948									11.32	0.22	0.1542
1814.57	-0.03499	-0.05971									11.33	0.22	0.1542
1812.64	-0.03557	-0.06038									11.34	0.22	0.1542
1810.71	-0.03598	-0.06083									11.35	0.2199	0.1542
1808.78	-0.03605	-0.061									11.36	0.2199	0.1542
1806.86	-0.036	-0.06114									11.37	0.22	0.1542
1804.93	-0.0359	-0.0613									11.38	0.22	0.1542
1803	-0.0358	-0.06144									11.39	0.22	0.1542
1801.07	-0.03563	-0.06147									11.4	0.22	0.1542
1799.14	-0.03539	-0.06139									11.41	0.22	0.1542
1797.21	-0.03524	-0.06144									11.42	0.22	0.1542
1795.29	-0.03516	-0.06165									11.43	0.22	0.1542
1793.36	-0.03489	-0.06172									11.44	0.22	0.1542
1791.43	-0.03437	-0.06153									11.45	0.22	0.1542
1789.5	-0.03385	-0.06128									11.46	0.22	0.1542
1787.57	-0.03352	-0.06126									11.47	0.2199	0.1542
1785.64	-0.03321	-0.06134									11.48	0.2199	0.1542
1783.72	-0.03275	-0.06137									11.49	0.2199	0.1542
1781.79	-0.03215	-0.0614									11.5	0.2199	0.1542
1779.86	-0.03123	-0.06135									11.51	0.2199	0.1542
1777.93	-0.02991	-0.06116									11.52	0.22	0.1542
1776	-0.02844	-0.06103									11.53	0.22	0.1542
1774.07	-0.02679	-0.061									11.54	0.22	0.1542
1772.15	-0.02469	-0.06099									11.55	0.22	0.1542
1770.22	-0.02204	-0.06098									11.56	0.22	0.1542
1768.29	-0.01876	-0.06089									11.57	0.2201	0.1542
1766.36	-0.01476	-0.06076									11.58	0.2201	0.1542
1764.43	-0.01008	-0.0607									11.59	0.2201	0.1542
1762.5	-0.00478	-0.06067									11.6	0.2201	0.1542
1760.58	0.001	-0.06059									11.61	0.2202	0.1542
1758.65	0.00707	-0.06049									11.62	0.2202	0.1542
1756.72	0.01348	-0.06036									11.63	0.2202	0.1542
1754.79	0.02014	-0.06033									11.64	0.2202	0.1542
1752.86	0.02702	-0.06039									11.65	0.2202	0.1542
1750.93	0.0344	-0.06025									11.66	0.2203	0.1542
1749.01	0.04224	-0.05989									11.67	0.2203	0.1542
1747.08	0.04997	-0.05959									11.68	0.2203	0.1542
1745.15	0.05708	-0.05946									11.69	0.2203	0.1542
1743.22	0.06331	-0.05934									11.7	0.2203	0.1542
1741.29	0.06841	-0.05908									11.71	0.2203	0.1542
1739.36	0.07196	-0.05879									11.72	0.2203	0.1542
1737.44	0.07366	-0.05869									11.73	0.2204	0.1543
1735.51	0.07375	-0.05871									11.74	0.2204	0.1543
1733.58	0.0726	-0.05859									11.75	0.2204	0.1543
1731.65	0.07026	-0.05845									11.76	0.2204	0.1543
1729.72	0.06682	-0.05846									11.77	0.2205	0.1543
1727.79	0.06267	-0.05849									11.78	0.2205	0.1542
1725.87	0.05807	-0.05852									11.79	0.2205	0.1542
1723.94	0.05311	-0.05862									11.8	0.2205	0.1542
1722.01	0.04776	-0.05888									11.81	0.2206	0.1542
1720.08	0.04211	-0.05924									11.82	0.2206	0.1542
1718.15	0.03649	-0.05939									11.83	0.2206	0.1542
1716.22	0.03103	-0.05929									11.84	0.2206	0.1542
1714.3	0.0256	-0.05919									11.85	0.2207	0.1542
1712.37	0.02019	-0.05919									11.86	0.2207	0.1542
1710.44	0.01496	-0.05933									11.87	0.2207	0.1542
1708.51	0.01017	-0.05948									11.88	0.2207	0.1542
1706.58	0.00594	-0.0595									11.89	0.2207	0.1542
1704.65	0.00215	-0.05947									11.9	0.2207	0.1542
1702.73	-0.00126	-0.05952									11.91	0.2207	0.1542
1700.8	-0.004	-0.05943									11.92	0.2208	0.1542
1698.87	-0.00605	-0.05912									11.93	0.2208	0.1542
1696.94	-0.00766	-0.05883									11.94	0.2208	0.1542
1695.01	-0.00889	-0.05857									11.95	0.2208	0.1542
1693.08	-0.00985	-0.05838									11.96	0.2208	0.1542
1691.16	-0.01064	-0.05835									11.97	0.2209	0.1542
1689.23	-0.0111	-0.05835									11.98	0.2209	0.1542
1687.3	-0.01118	-0.05833									11.99	0.2209	0.1542
1685.37	-0.0109	-0.05824									12	0.2209	0.1542
1683.44	-0.01019	-0.05792									12.01	0.221	0.1542
1681.51	-0.00922	-0.0575									12.02	0.221	0.1542
1679.59	-0.00822	-0.05722									12.03	0.221	0.1542
1677.66	-0.00714	-0.05704									12.04	0.2211	0.1543
1675.73	-0.00587	-0.05681									12.05	0.2211	0.1543
1673.8	-0.00453	-0.05653									12.06	0.2211	0.1543
1671.87	-0.00322	-0.05628									12.07	0.2211	0.1543
1669.94	-0.00185	-0.05595									12.08	0.2212	0.1543
1668.02	-0.00047	-0.05544									12.09	0.2212	0.1543
1666.09	0.0007	-0.05499									12.1	0.2212	0.1543
1664.16	0.00162	-0.0547									12.11	0.2213	0.1543
1662.23	0.00244	-0.05442									12.12	0.2213	0.1543
1660.3	0.00318	-0.05415									12.13	0.2213	0.1543
1658.37	0.00372	-0.0541									12.14	0.2214	0.1543
1656.45	0.00404	-0.0543									12.15	0.2214	0.1543
1654.52	0.0045	-0.05429									12.16	0.2214	0.1543
1652.59	0.00529	-0.05381									12.17	0.2215	0.1544
1650.66	0.00594	-0.05336									12.18	0.2215	0.1544
1648.73	0.00625	-0.05329									12.19	0.2215	0.1544
1646.8	0.00667	-0.05326									12.2	0.2216	0.1544
1644.88	0.00732	-0.05314									12.21	0.2216	0.1544
1642.95	0.00789	-0.05319									12.22	0.2216	0.1544
1641.02	0.00833	-0.05347									12.23	0.2216	0.1544
1639.09	0.00879	-0.05386									12.24	0.2217	0.1544
1637.16	0.0095	-0.05405									12.25	0.2217	0.1544
1635.23	0.01056	-0.05381									12.26	0.2217	0.1544
1633.31	0.01167	-0.05345									12.27	0.2217	0.1544
1631.38	0.01261	-0.05335									12.28	0.2217	0.1544
1629.45	0.01361	-0.05339									12.29	0.2218	0.1544
1627.52	0.01487	-0.05335									12.3	0.2218	0.1544
1625.59	0.01626	-0.05317									12.31	0.2218	0.1544
1623.66	0.01769	-0.05285									12.32	0.2218	0.1545
1621.74	0.01906	-0.05249									12.33	0.2218	0.1545
1619.81	0.02018	-0.05228									12.34	0.2218	0.1545
1617.88	0.02127	-0.05207									12.35	0.2218	0.1545
1615.95	0.02257	-0.05161									12.36	0.2219	0.1545
1614.02	0.02388	-0.05109									12.37	0.2219	0.1545
1612.09	0.02513	-0.05075									12.38	0.2219	0.1545
1610.17	0.0266	-0.0505									12.39	0.2219	0.1545
1608.24	0.02845	-0.05015									12.4	0.2219	0.1545
1606.31	0.03057	-0.04968									12.41	0.2219	0.1545
1604.38	0.03293	-0.04913									12.42	0.2219	0.1545
1602.45	0.0357	-0.04848									12.43	0.2219	0.1545
1600.52	0.03891	-0.04771									12.44	0.2219	0.1545
1598.6	0.0424	-0.04686									12.45	0.222	0.1545
1596.67	0.04581	-0.04593									12.46	0.222	0.1545
1594.74	0.04849	-0.04499									12.47	0.222	0.1545
1592.81	0.04952	-0.0443									12.48	0.222	0.1545
1590.88	0.04822	-0.04414									12.49	0.222	0.1545
1588.95	0.04468	-0.04468									12.5	0.222	0.1545
1587.03	0.0396	-0.04581									12.51	0.222	0.1545
1585.1	0.03387	-0.04727									12.52	0.222	0.1544
1583.17	0.02812	-0.04887									12.53	0.222	0.1544
1581.24	0.02268	-0.05049									12.54	0.222	0.1544
1579.31	0.01775	-0.05198									12.55	0.2219	0.1544
1577.38	0.0135	-0.05318									12.56	0.2219	0.1544
1575.46	0.00993	-0.05399									12.57	0.2219	0.1544
1573.53	0.00678	-0.05461									12.58	0.2219	0.1544
1571.6	0.00393	-0.05521									12.59	0.2219	0.1543
1569.67	0.00153	-0.05564									12.6	0.2219	0.1543
1567.74	-0.00043	-0.05579									12.61	0.2219	0.1543
1565.81	-0.00211	-0.05583									12.62	0.2218	0.1543
1563.88	-0.00366	-0.05596									12.63	0.2218	0.1542
1561.96	-0.00512	-0.05616									12.64	0.2218	0.1542
1560.03	-0.00631	-0.05619									12.65	0.2218	0.1542
1558.1	-0.00707	-0.05582									12.66	0.2218	0.1542
1556.17	-0.00763	-0.05529									12.67	0.2218	0.1542
1554.24	-0.00831	-0.05497									12.68	0.2218	0.1541
1552.31	-0.00906	-0.05484									12.69	0.2218	0.1541
1550.39	-0.00972	-0.05473									12.7	0.2218	0.1541
1548.46	-0.0103	-0.05467									12.71	0.2218	0.1541
1546.53	-0.01089	-0.05477									12.72	0.2218	0.1541
1544.6	-0.0114	-0.05492									12.73	0.2218	0.1541
1542.67	-0.01169	-0.05489									12.74	0.2218	0.1541
1540.74	-0.01173	-0.05462									12.75	0.2218	0.1541
1538.82	-0.01161	-0.05427									12.76	0.2217	0.154
1536.89	-0.01158	-0.05405									12.77	0.2217	0.154
1534.96	-0.01158	-0.05398									12.78	0.2217	0.154
1533.03	-0.01137	-0.05385									12.79	0.2217	0.154
1531.1	-0.01099	-0.05369									12.8	0.2218	0.154
1529.17	-0.0106	-0.05365									12.81	0.2218	0.154
1527.25	-0.01007	-0.0536									12.82	0.2218	0.154
1525.32	-0.00927	-0.05346									12.83	0.2217	0.154
1523.39	-0.00815	-0.05332									12.84	0.2217	0.154
1521.46	-0.00663	-0.05313									12.85	0.2217	0.154
1519.53	-0.0048	-0.05295									12.86	0.2218	0.154
1517.6	-0.00301	-0.05308									12.87	0.2218	0.154
1515.68	-0.00163	-0.05387									12.88	0.2217	0.154
1513.75	-0.0012	-0.0559									12.89	0.2218	0.154
1511.82	-0.00227	-0.05972									12.9	0.2218	0.1541
1509.89	-0.00471	-0.06516									12.91	0.2218	0.1541
1507.96	-0.00738	-0.07066									12.92	0.2218	0.1541
1506.03	-0.0088	-0.07411									12.93	0.2218	0.1541
1504.11	-0.00851	-0.07462									12.94	0.2218	0.1541
1502.18	-0.0073	-0.07296									12.95	0.2218	0.1541
1500.25	-0.00612	-0.07031									12.96	0.2218	0.1541
1498.32	-0.00547	-0.06758									12.97	0.2218	0.1541
1496.39	-0.00542	-0.06527									12.98	0.2218	0.1542
1494.46	-0.00595	-0.06365									12.99	0.2218	0.1542
1492.54	-0.00689	-0.06273									13	0.2218	0.1542
1490.61	-0.0078	-0.06219									13.01	0.2218	0.1542
1488.68	-0.00832	-0.06169									13.02	0.2218	0.1543
1486.75	-0.00835	-0.06112									13.03	0.2218	0.1543
1484.82	-0.00785	-0.0605									13.04	0.2218	0.1543
1482.89	-0.00675	-0.05987									13.05	0.2219	0.1543
1480.97	-0.005	-0.05921									13.06	0.2219	0.1543
1479.04	-0.00258	-0.05854									13.07	0.2219	0.1543
1477.11	0.00066	-0.05781									13.08	0.2218	0.1543
1475.18	0.00493	-0.05687									13.09	0.2219	0.1543
1473.25	0.01011	-0.05581									13.1	0.2219	0.1544
1471.32	0.01575	-0.05489									13.11	0.2219	0.1544
1469.4	0.02153	-0.05403									13.12	0.2218	0.1544
1467.47	0.02751	-0.05264									13.13	0.2219	0.1544
1465.54	0.03344	-0.05034									13.14	0.2219	0.1544
1463.61	0.03834	-0.04771									13.15	0.2219	0.1544
1461.68	0.04138	-0.0457									13.16	0.2218	0.1544
1459.75	0.04274	-0.04463									13.17	0.2219	0.1545
1457.83	0.04334	-0.04399									13.18	0.2219	0.1545
1455.9	0.0438	-0.04319									13.19	0.2218	0.1545
1453.97	0.04404	-0.04226									13.2	0.2218	0.1545
1452.04	0.04381	-0.04156									13.21	0.2218	0.1545
1450.11	0.04302	-0.04126									13.22	0.2218	0.1545
1448.18	0.04179	-0.04131									13.23	0.2218	0.1545
1446.26	0.04046	-0.04154									13.24	0.2218	0.1545
1444.33	0.0394	-0.04179									13.25	0.2218	0.1545
1442.4	0.03891	-0.04194									13.26	0.2218	0.1545
1440.47	0.03912	-0.04198									13.27	0.2218	0.1545
1438.54	0.04022	-0.0417									13.28	0.2217	0.1545
1436.61	0.04243	-0.04075									13.29	0.2217	0.1545
1434.69	0.04559	-0.03918									13.3	0.2217	0.1545
1432.76	0.04933	-0.03731									13.31	0.2217	0.1545
1430.83	0.05345	-0.03525									13.32	0.2217	0.1545
1428.9	0.05767	-0.03307									13.33	0.2217	0.1545
1426.97	0.06139	-0.03108									13.34	0.2217	0.1545
1425.04	0.06413	-0.02954									13.35	0.2217	0.1545
1423.12	0.06556	-0.02862									13.36	0.2217	0.1545
1421.19	0.06547	-0.02844									13.37	0.2217	0.1545
1419.26	0.06394	-0.02889									13.38	0.2217	0.1545
1417.33	0.0613	-0.02975									13.39	0.2217	0.1544
1415.4	0.05794	-0.03091									13.4	0.2217	0.1544
1413.47	0.05425	-0.03231									13.41	0.2216	0.1544
1411.55	0.05068	-0.03375									13.42	0.2216	0.1544
1409.62	0.04757	-0.03506									13.43	0.2216	0.1544
1407.69	0.04507	-0.03622									13.44	0.2216	0.1544
1405.76	0.04321	-0.0372									13.45	0.2216	0.1544
1403.83	0.042	-0.03795									13.46	0.2216	0.1544
1401.9	0.04129	-0.03856									13.47	0.2216	0.1543
1399.98	0.04087	-0.03919									13.48	0.2216	0.1543
1398.05	0.04066	-0.03985									13.49	0.2216	0.1543
1396.12	0.04084	-0.04035									13.5	0.2216	0.1543
1394.19	0.04163	-0.04053									13.51	0.2216	0.1543
1392.26	0.04305	-0.04038									13.52	0.2215	0.1542
1390.33	0.04497	-0.04006									13.53	0.2216	0.1542
1388.41	0.04743	-0.03961									13.54	0.2216	0.1542
1386.48	0.05048	-0.03891									13.55	0.2215	0.1541
1384.55	0.05401	-0.038									13.56	0.2215	0.1541
1382.62	0.05772	-0.03719									13.57	0.2215	0.1541
1380.69	0.0614	-0.03656									13.58	0.2215	0.1541
1378.76	0.06513	-0.0358									13.59	0.2215	0.154
1376.84	0.0691	-0.03458									13.6	0.2215	0.154
1374.91	0.07312	-0.03297									13.61	0.2215	0.154
1372.98	0.0766	-0.03133									13.62	0.2215	0.154
1371.05	0.07898	-0.03011									13.63	0.2215	0.1539
1369.12	0.07997	-0.02947									13.64	0.2215	0.1539
1367.19	0.07959	-0.02927									13.65	0.2215	0.1539
1365.27	0.07791	-0.02926									13.66	0.2215	0.1539
1363.34	0.07511	-0.0292									13.67	0.2215	0.1539
1361.41	0.07149	-0.02901									13.68	0.2215	0.1538
1359.48	0.06737	-0.0289									13.69	0.2215	0.1538
1357.55	0.06321	-0.02901									13.7	0.2215	0.1538
1355.62	0.0596	-0.02922									13.71	0.2216	0.1538
1353.7	0.05684	-0.02953									13.72	0.2215	0.1538
1351.77	0.05496	-0.02994									13.73	0.2216	0.1537
1349.84	0.05393	-0.03027									13.74	0.2216	0.1537
1347.91	0.05379	-0.03027									13.75	0.2216	0.1537
1345.98	0.05458	-0.02984									13.76	0.2216	0.1537
1344.05	0.05622	-0.02902									13.77	0.2216	0.1537
1342.13	0.05849	-0.02793									13.78	0.2216	0.1537
1340.2	0.06124	-0.02661									13.79	0.2216	0.1536
1338.27	0.06428	-0.02508									13.8	0.2216	0.1536
1336.34	0.06721	-0.02357									13.81	0.2216	0.1536
1334.41	0.06963	-0.02234									13.82	0.2217	0.1536
1332.48	0.07134	-0.02142									13.83	0.2217	0.1536
1330.56	0.07232	-0.02079									13.84	0.2217	0.1536
1328.63	0.07269	-0.02033									13.85	0.2217	0.1536
1326.7	0.0728	-0.01985									13.86	0.2217	0.1536
1324.77	0.07293	-0.01929									13.87	0.2217	0.1536
1322.84	0.07307	-0.01875									13.88	0.2217	0.1536
1320.91	0.07297	-0.01836									13.89	0.2217	0.1536
1318.99	0.07245	-0.01816									13.9	0.2217	0.1536
1317.06	0.07132	-0.01821									13.91	0.2218	0.1536
1315.13	0.06941	-0.01871									13.92	0.2217	0.1536
1313.2	0.06669	-0.01977									13.93	0.2217	0.1536
1311.27	0.06331	-0.02128									13.94	0.2218	0.1536
1309.34	0.05953	-0.02307									13.95	0.2218	0.1536
1307.42	0.05566	-0.02498									13.96	0.2217	0.1536
1305.49	0.05198	-0.02686									13.97	0.2218	0.1536
1303.56	0.04867	-0.02862									13.98	0.2218	0.1536
1301.63	0.04585	-0.03015									13.99	0.2218	0.1536
1299.7	0.04363	-0.03142									14	0.2217	0.1536
1297.77	0.04208	-0.03241									14.01	0.2217	0.1536
1295.85	0.04122	-0.03313									14.02	0.2217	0.1536
1293.92	0.04096	-0.0336									14.03	0.2217	0.1536
1291.99	0.04122	-0.03391									14.04	0.2217	0.1536
1290.06	0.042	-0.03406									14.05	0.2217	0.1536
1288.13	0.04345	-0.03399									14.06	0.2217	0.1536
1286.2	0.04554	-0.03368									14.07	0.2216	0.1536
1284.28	0.04808	-0.03322									14.08	0.2216	0.1536
1282.35	0.05086	-0.03279									14.09	0.2216	0.1536
1280.42	0.05382	-0.03255									14.1	0.2216	0.1536
1278.49	0.05698	-0.03254									14.11	0.2216	0.1536
1276.56	0.0604	-0.03262									14.12	0.2216	0.1536
1274.63	0.06404	-0.03273									14.13	0.2216	0.1536
1272.71	0.06773	-0.0329									14.14	0.2215	0.1536
1270.78	0.07145	-0.03313									14.15	0.2215	0.1536
1268.85	0.07524	-0.03337									14.16	0.2215	0.1536
1266.92	0.07916	-0.03359									14.17	0.2215	0.1536
1264.99	0.08333	-0.03368									14.18	0.2215	0.1536
1263.06	0.0878	-0.03357									14.19	0.2215	0.1536
1261.14	0.09245	-0.03331									14.2	0.2215	0.1536
1259.21	0.09707	-0.03305									14.21	0.2215	0.1536
1257.28	0.10154	-0.03285									14.22	0.2215	0.1536
1255.35	0.10594	-0.03263									14.23	0.2215	0.1536
1253.42	0.11042	-0.03231									14.24	0.2214	0.1536
1251.49	0.115	-0.03192									14.25	0.2215	0.1536
1249.57	0.11962	-0.03146									14.26	0.2215	0.1536
1247.64	0.12415	-0.03089									14.27	0.2215	0.1536
1245.71	0.12854	-0.0302									14.28	0.2215	0.1536
1243.78	0.13262	-0.02945									14.29	0.2215	0.1536
1241.85	0.13614	-0.02865									14.3	0.2215	0.1536
1239.92	0.13892	-0.02781									14.31	0.2215	0.1535
1238	0.14092	-0.027									14.32	0.2214	0.1535
1236.07	0.14218	-0.02629									14.33	0.2214	0.1535
1234.14	0.14271	-0.02578									14.34	0.2214	0.1535
1232.21	0.14255	-0.02551									14.35	0.2214	0.1535
1230.28	0.14171	-0.02544									14.36	0.2214	0.1535
1228.35	0.14014	-0.02554									14.37	0.2214	0.1535
1226.43	0.13779	-0.02583									14.38	0.2214	0.1535
1224.5	0.13468	-0.02624									14.39	0.2214	0.1535
1222.57	0.1307	-0.02675									14.4	0.2214	0.1534
1220.64	0.1257	-0.02744									14.41	0.2214	0.1534
1218.71	0.11966	-0.02829									14.42	0.2214	0.1534
1216.78	0.11274	-0.02921									14.43	0.2214	0.1534
1214.86	0.10518	-0.03007									14.44	0.2213	0.1534
1212.93	0.09742	-0.03074									14.45	0.2213	0.1534
1211	0.09	-0.03108									14.46	0.2213	0.1534
1209.07	0.08333	-0.03112									14.47	0.2213	0.1534
1207.14	0.07746	-0.0311									14.48	0.2213	0.1533
1205.21	0.07219	-0.03124									14.49	0.2213	0.1533
1203.29	0.06732	-0.03158									14.5	0.2213	0.1533
1201.36	0.06263	-0.03213									14.51	0.2213	0.1533
1199.43	0.05807	-0.03288									14.52	0.2213	0.1533
1197.5	0.05371	-0.03374									14.53	0.2213	0.1533
1195.57	0.04972	-0.03464									14.54	0.2214	0.1533
1193.64	0.0463	-0.03552									14.55	0.2214	0.1533
1191.72	0.04365	-0.03624									14.56	0.2214	0.1533
1189.79	0.04187	-0.03677									14.57	0.2214	0.1533
1187.86	0.04101	-0.03711									14.58	0.2214	0.1533
1185.93	0.04102	-0.0372									14.59	0.2214	0.1533
1184	0.04177	-0.03702									14.6	0.2214	0.1533
1182.07	0.04305	-0.03658									14.61	0.2214	0.1533
1180.14	0.04492	-0.03583									14.62	0.2214	0.1533
1178.22	0.04767	-0.03461									14.63	0.2214	0.1533
1176.29	0.05166	-0.03275									14.64	0.2214	0.1533
1174.36	0.05716	-0.03011									14.65	0.2215	0.1533
1172.43	0.06424	-0.02659									14.66	0.2215	0.1533
1170.5	0.07258	-0.02223									14.67	0.2215	0.1533
1168.57	0.08158	-0.01727									14.68	0.2215	0.1533
1166.65	0.09042	-0.01217									14.69	0.2215	0.1533
1164.72	0.09806	-0.00752									14.7	0.2216	0.1533
1162.79	0.10366	-0.00395									14.71	0.2216	0.1533
1160.86	0.10699	-0.00176									14.72	0.2216	0.1533
1158.93	0.10823	-0.00095									14.73	0.2216	0.1533
1157	0.10779	-0.00122									14.74	0.2216	0.1533
1155.08	0.10618	-0.00219									14.75	0.2216	0.1533
1153.15	0.10384	-0.00363									14.76	0.2216	0.1533
1151.22	0.10116	-0.00544									14.77	0.2217	0.1533
1149.29	0.09839	-0.00756									14.78	0.2217	0.1533
1147.36	0.0957	-0.00985									14.79	0.2217	0.1533
1145.43	0.09337	-0.01213									14.8	0.2217	0.1533
1143.51	0.09191	-0.01415									14.81	0.2217	0.1533
1141.58	0.09204	-0.01552									14.82	0.2218	0.1533
1139.65	0.0944	-0.01588									14.83	0.2218	0.1533
1137.72	0.09932	-0.01496									14.84	0.2218	0.1533
1135.79	0.10668	-0.01278									14.85	0.2218	0.1533
1133.86	0.11587	-0.00965									14.86	0.2218	0.1533
1131.94	0.12597	-0.00595									14.87	0.2218	0.1533
1130.01	0.13614	-0.00193									14.88	0.2218	0.1533
1128.08	0.14566	0.00219									14.89	0.2218	0.1533
1126.15	0.15386	0.00608									14.9	0.2219	0.1533
1124.22	0.1602	0.00945									14.91	0.2219	0.1533
1122.29	0.16468	0.01231									14.92	0.2219	0.1533
1120.37	0.16806	0.01498									14.93	0.2219	0.1533
1118.44	0.17156	0.01791									14.94	0.2219	0.1533
1116.51	0.17616	0.02129									14.95	0.2219	0.1533
1114.58	0.18195	0.02488									14.96	0.2219	0.1533
1112.65	0.18812	0.02795									14.97	0.2219	0.1533
1110.72	0.19375	0.02988									14.98	0.2219	0.1534
1108.8	0.1984	0.03074									14.99	0.2219	0.1534
1106.87	0.20194	0.03096									15	0.2219	0.1534
1104.94	0.20409	0.03062									15.01	0.2219	0.1534
1103.01	0.20467	0.02958									15.02	0.2219	0.1534
1101.08	0.2039	0.02792									15.03	0.2219	0.1534
1099.15	0.20229	0.02589									15.04	0.2218	0.1534
1097.23	0.20051	0.02368									15.05	0.2218	0.1534
1095.3	0.19902	0.02153									15.06	0.2218	0.1534
1093.37	0.19796	0.01965									15.07	0.2218	0.1534
1091.44	0.19747	0.01812									15.08	0.2218	0.1534
1089.51	0.19774	0.01697									15.09	0.2218	0.1534
1087.58	0.19865	0.01618									15.1	0.2218	0.1534
1085.66	0.20006	0.01575									15.11	0.2218	0.1534
1083.73	0.20229	0.01583									15.12	0.2218	0.1534
1081.8	0.20585	0.0167									15.13	0.2218	0.1533
1079.87	0.21073	0.01841									15.14	0.2218	0.1533
1077.94	0.21636	0.02069									15.15	0.2218	0.1533
1076.01	0.22233	0.02327									15.16	0.2218	0.1533
1074.09	0.22869	0.02612									15.17	0.2218	0.1533
1072.16	0.23571	0.02942									15.18	0.2218	0.1533
1070.23	0.24378	0.03342									15.19	0.2218	0.1533
1068.3	0.25351	0.03839									15.2	0.2218	0.1533
1066.37	0.26513	0.0445									15.21	0.2218	0.1533
1064.44	0.27818	0.05164									15.22	0.2218	0.1533
1062.52	0.29169	0.05924									15.23	0.2218	0.1533
1060.59	0.30418	0.06618									15.24	0.2218	0.1533
1058.66	0.31446	0.07142									15.25	0.2217	0.1533
1056.73	0.32246	0.07468									15.26	0.2217	0.1533
1054.8	0.32844	0.07623									15.27	0.2217	0.1533
1052.87	0.33236	0.0762									15.28	0.2217	0.1533
1050.95	0.33445	0.07468									15.29	0.2217	0.1533
1049.02	0.33537	0.07213									15.3	0.2217	0.1533
1047.09	0.33601	0.06939									15.31	0.2217	0.1533
1045.16	0.33739	0.06736									15.32	0.2217	0.1533
1043.23	0.34034	0.06678									15.33	0.2217	0.1533
1041.3	0.34539	0.06812									15.34	0.2217	0.1533
1039.38	0.35233	0.07131									15.35	0.2217	0.1533
1037.45	0.3599	0.07568									15.36	0.2216	0.1533
1035.52	0.36628	0.08008									15.37	0.2216	0.1533
1033.59	0.36984	0.08345									15.38	0.2216	0.1533
1031.66	0.36988	0.08523									15.39	0.2216	0.1533
1029.73	0.3668	0.08542									15.4	0.2216	0.1533
1027.81	0.36156	0.08439									15.41	0.2216	0.1533
1025.88	0.35516	0.08269									15.42	0.2216	0.1533
1023.95	0.34827	0.08085									15.43	0.2216	0.1533
1022.02	0.34115	0.07915									15.44	0.2216	0.1533
1020.09	0.33375	0.07773									15.45	0.2215	0.1533
1018.16	0.32586	0.07659									15.46	0.2216	0.1533
1016.24	0.31747	0.07565									15.47	0.2216	0.1533
1014.31	0.30888	0.07483									15.48	0.2215	0.1533
1012.38	0.30059	0.07392									15.49	0.2215	0.1533
1010.45	0.29318	0.07267									15.5	0.2215	0.1533
1008.52	0.28686	0.07112									15.51	0.2216	0.1533
1006.59	0.28118	0.06951									15.52	0.2216	0.1533
1004.67	0.27547	0.06795									15.53	0.2216	0.1533
1002.74	0.26925	0.06651									15.54	0.2216	0.1533
1000.81	0.26242	0.06512									15.55	0.2217	0.1533
998.881	0.25545	0.0637									15.56	0.2217	0.1533
996.953	0.24923	0.06232									15.57	0.2217	0.1533
995.024	0.24452	0.06112									15.58	0.2218	0.1533
993.096	0.24129	0.06022									15.59	0.2218	0.1533
991.168	0.23894	0.05962									15.6	0.2218	0.1533
989.239	0.23658	0.05912									15.61	0.2218	0.1533
987.311	0.23315	0.05831									15.62	0.2219	0.1534
985.383	0.22769	0.05673									15.63	0.2219	0.1534
983.454	0.21971	0.054									15.64	0.222	0.1534
981.526	0.20956	0.05018									15.65	0.222	0.1534
979.597	0.19823	0.0458									15.66	0.222	0.1534
977.669	0.18691	0.0414									15.67	0.2221	0.1534
975.741	0.17633	0.03733									15.68	0.2221	0.1534
973.812	0.16672	0.03375									15.69	0.2221	0.1534
971.884	0.15798	0.03059									15.7	0.2221	0.1535
969.956	0.15003	0.02777									15.71	0.2221	0.1535
968.027	0.14277	0.02518									15.72	0.2221	0.1535
966.099	0.13613	0.02269									15.73	0.2222	0.1535
964.171	0.12998	0.02038									15.74	0.2222	0.1535
962.242	0.12421	0.01834									15.75	0.2222	0.1535
960.314	0.11864	0.01647									15.76	0.2222	0.1535
958.386	0.1131	0.01462									15.77	0.2222	0.1535
956.457	0.10751	0.01267									15.78	0.2222	0.1535
954.529	0.1018	0.01059									15.79	0.2222	0.1535
952.601	0.09603	0.0085									15.8	0.2222	0.1535
950.672	0.09041	0.0065									15.81	0.2222	0.1535
948.744	0.08516	0.0047									15.82	0.2222	0.1535
946.816	0.08041	0.00308									15.83	0.2222	0.1536
944.887	0.07614	0.00155									15.84	0.2222	0.1536
942.959	0.07238	0.00011									15.85	0.2222	0.1536
941.031	0.06919	-0.00115									15.86	0.2223	0.1536
939.102	0.06664	-0.00217									15.87	0.2223	0.1536
937.174	0.06462	-0.00302									15.88	0.2223	0.1536
935.246	0.06295	-0.00385									15.89	0.2222	0.1536
933.317	0.06157	-0.00469									15.9	0.2222	0.1536
931.389	0.06046	-0.00547									15.91	0.2223	0.1536
929.461	0.05953	-0.00612									15.92	0.2223	0.1536
927.532	0.05876	-0.00673									15.93	0.2223	0.1536
925.604	0.05808	-0.00739									15.94	0.2223	0.1536
923.676	0.05747	-0.00806									15.95	0.2223	0.1536
921.747	0.05696	-0.00858									15.96	0.2223	0.1536
919.819	0.05655	-0.00899									15.97	0.2223	0.1536
917.891	0.05628	-0.00931									15.98	0.2223	0.1535
915.962	0.05613	-0.00956									15.99	0.2223	0.1535
914.034	0.05603	-0.00977									16	0.2223	0.1535
912.106	0.05606	-0.00993									16.01	0.2224	0.1535
910.177	0.05641	-0.00996									16.02	0.2224	0.1535
908.249	0.05719	-0.00983									16.03	0.2224	0.1535
906.321	0.05852	-0.00957									16.04	0.2224	0.1534
904.392	0.06032	-0.00921									16.05	0.2224	0.1534
902.464	0.06232	-0.00874									16.06	0.2225	0.1534
900.535	0.0641	-0.00821									16.07	0.2225	0.1534
898.607	0.06521	-0.00778									16.08	0.2225	0.1534
896.679	0.06526	-0.00763									16.09	0.2225	0.1534
894.75	0.06419	-0.0078									16.1	0.2225	0.1534
892.822	0.06218	-0.00826									16.11	0.2226	0.1534
890.894	0.05952	-0.00899									16.12	0.2226	0.1534
888.965	0.05668	-0.00991									16.13	0.2226	0.1533
887.037	0.05408	-0.01077									16.14	0.2226	0.1533
885.109	0.05194	-0.01144									16.15	0.2226	0.1533
883.18	0.05028	-0.012									16.16	0.2226	0.1533
881.252	0.04906	-0.01254									16.17	0.2226	0.1533
879.324	0.04819	-0.01308									16.18	0.2226	0.1533
877.395	0.0475	-0.01366									16.19	0.2227	0.1533
875.467	0.04672	-0.01425									16.2	0.2227	0.1533
873.539	0.04571	-0.01479									16.21	0.2227	0.1533
871.61	0.04446	-0.0153									16.22	0.2227	0.1533
869.682	0.04304	-0.01586									16.23	0.2228	0.1533
867.754	0.04159	-0.01645									16.24	0.2228	0.1533
865.825	0.04029	-0.01701									16.25	0.2228	0.1532
863.897	0.0391	-0.01747									16.26	0.2228	0.1532
861.969	0.03801	-0.01777									16.27	0.2229	0.1532
860.04	0.03718	-0.01793									16.28	0.2229	0.1532
858.112	0.03673	-0.01803									16.29	0.2229	0.1532
856.184	0.0366	-0.01811									16.3	0.2229	0.1532
854.255	0.03669	-0.01815									16.31	0.223	0.1532
852.327	0.0369	-0.01818									16.32	0.223	0.1532
850.399	0.03717	-0.0182									16.33	0.223	0.1532
848.47	0.03743	-0.01826									16.34	0.2231	0.1532
846.542	0.03766	-0.01835									16.35	0.2231	0.1532
844.614	0.03798	-0.01839									16.36	0.2231	0.1532
842.685	0.03839	-0.01833									16.37	0.2231	0.1531
840.757	0.0388	-0.01822									16.38	0.2232	0.1531
838.829	0.03921	-0.01813									16.39	0.2232	0.1531
836.9	0.03969	-0.01809									16.4	0.2233	0.1531
834.972	0.0401	-0.01812									16.41	0.2233	0.1531
833.044	0.04032	-0.01822									16.42	0.2234	0.1531
831.115	0.04035	-0.01835									16.43	0.2234	0.1531
829.187	0.04023	-0.0186									16.44	0.2234	0.1531
827.259	0.03993	-0.01899									16.45	0.2235	0.1531
825.33	0.0395	-0.01937									16.46	0.2235	0.1531
823.402	0.03899	-0.01966									16.47	0.2235	0.1531
821.473	0.03834	-0.01991									16.48	0.2236	0.1532
819.545	0.03761	-0.02017									16.49	0.2236	0.1532
817.617	0.03698	-0.0204									16.5	0.2236	0.1532
815.688	0.03652	-0.0206									16.51	0.2237	0.1532
813.76	0.03612	-0.02079									16.52	0.2237	0.1532
811.832	0.03577	-0.02095									16.53	0.2237	0.1532
809.903	0.03547	-0.02104									16.54	0.2238	0.1532
807.975	0.03522	-0.02109									16.55	0.2238	0.1532
806.047	0.03502	-0.02114									16.56	0.2238	0.1533
804.118	0.0349	-0.02119									16.57	0.2239	0.1533
802.19	0.03485	-0.02122									16.58	0.2239	0.1533
800.262	0.03483	-0.02124									16.59	0.2239	0.1533
798.333	0.0347	-0.02126									16.6	0.2239	0.1533
796.405	0.03451	-0.02128									16.61	0.2239	0.1533
794.477	0.03437	-0.02123									16.62	0.224	0.1533
792.548	0.03426	-0.0212									16.63	0.224	0.1534
790.62	0.03412	-0.02131									16.64	0.224	0.1534
788.692	0.03393	-0.0215									16.65	0.224	0.1534
786.763	0.03373	-0.0216									16.66	0.224	0.1534
784.835	0.03364	-0.0216									16.67	0.2241	0.1534
782.907	0.03369	-0.02158									16.68	0.2241	0.1534
780.978	0.03376	-0.02164									16.69	0.2241	0.1534
779.05	0.03386	-0.02175									16.7	0.2241	0.1534
777.122	0.03407	-0.02178									16.71	0.2242	0.1535
775.193	0.03435	-0.0217									16.72	0.2242	0.1535
773.265	0.03467	-0.02163									16.73	0.2242	0.1535
771.337	0.03506	-0.02156									16.74	0.2242	0.1535
769.408	0.03555	-0.02145									16.75	0.2243	0.1535
767.48	0.03613	-0.0213									16.76	0.2243	0.1535
765.552	0.03683	-0.02112									16.77	0.2243	0.1535
763.623	0.03764	-0.02096									16.78	0.2243	0.1535
761.695	0.03849	-0.02077									16.79	0.2244	0.1535
759.767	0.03937	-0.0205									16.8	0.2244	0.1535
757.838	0.04029	-0.02017									16.81	0.2244	0.1535
755.91	0.04123	-0.01977									16.82	0.2244	0.1535
753.982	0.0421	-0.01939									16.83	0.2245	0.1535
752.053	0.04286	-0.01909									16.84	0.2245	0.1535
750.125	0.0435	-0.01881									16.85	0.2245	0.1535
748.197	0.04411	-0.01851									16.86	0.2245	0.1535
746.268	0.04472	-0.01825									16.87	0.2246	0.1535
744.34	0.04528	-0.01809									16.88	0.2246	0.1535
742.411	0.04579	-0.01797									16.89	0.2246	0.1535
740.483	0.04633	-0.01777									16.9	0.2246	0.1535
738.555	0.04697	-0.01747									16.91	0.2246	0.1535
736.626	0.04778	-0.01711									16.92	0.2247	0.1535
734.698	0.04882	-0.01669									16.93	0.2247	0.1535
732.77	0.04999	-0.01624									16.94	0.2247	0.1535
730.841	0.05114	-0.01578									16.95	0.2247	0.1535
728.913	0.05217	-0.0153									16.96	0.2247	0.1535
726.985	0.05308	-0.01489									16.97	0.2247	0.1535
725.056	0.05404	-0.0146									16.98	0.2248	0.1535
723.128	0.05522	-0.01417									16.99	0.2248	0.1535
721.2	0.05661	-0.01333									17	0.2248	0.1535
719.271	0.05806	-0.01217									17.01	0.2248	0.1535
717.343	0.05948	-0.011									17.02	0.2248	0.1535
715.415	0.06071	-0.01003									17.03	0.2248	0.1534
713.486	0.06165	-0.00927									17.04	0.2248	0.1534
711.558	0.0624	-0.00861									17.05	0.2248	0.1534
709.63	0.06316	-0.00801									17.06	0.2249	0.1534
707.701	0.06395	-0.00752									17.07	0.2249	0.1534
705.773	0.06468	-0.00718									17.08	0.2249	0.1534
703.845	0.06529	-0.00699									17.09	0.2249	0.1534
701.916	0.06578	-0.00689									17.1	0.2249	0.1533
699.988	0.06623	-0.00676									17.11	0.225	0.1533
698.06	0.06671	-0.00654									17.12	0.225	0.1533
696.131	0.06723	-0.00626									17.13	0.225	0.1533
694.203	0.06772	-0.00605									17.14	0.225	0.1533
692.275	0.06819	-0.00603									17.15	0.2251	0.1533
690.346	0.06872	-0.00604									17.16	0.2251	0.1533
688.418	0.06952	-0.00579									17.17	0.2251	0.1533
686.49	0.07076	-0.00525									17.18	0.2252	0.1533
684.561	0.0723	-0.00464									17.19	0.2252	0.1533
682.633	0.07407	-0.00409									17.2	0.2252	0.1532
680.705	0.07634	-0.00339									17.21	0.2252	0.1532
678.776	0.0793	-0.00234									17.22	0.2253	0.1532
676.848	0.08269	-0.00106									17.23	0.2253	0.1532
674.92	0.08624	0.00024									17.24	0.2253	0.1532
672.991	0.08976	0.00152									17.25	0.2253	0.1532
671.063	0.09291	0.00276									17.26	0.2254	0.1532
669.135	0.09526	0.00377									17.27	0.2254	0.1532
667.206	0.09669	0.00442									17.28	0.2254	0.1532
665.278	0.09748	0.00476									17.29	0.2254	0.1532
663.349	0.09773	0.00483									17.3	0.2255	0.1532
661.421	0.09729	0.00465									17.31	0.2255	0.1532
659.493	0.09626	0.00427									17.32	0.2255	0.1532
657.564	0.09504	0.00379									17.33	0.2256	0.1532
655.636	0.09389	0.00332									17.34	0.2256	0.1532
653.708	0.09296	0.00291									17.35	0.2256	0.1532
651.779	0.09239	0.00256									17.36	0.2256	0.1532
649.851	0.09229	0.00232									17.37	0.2256	0.1533
647.923	0.0926	0.00227									17.38	0.2257	0.1533
645.994	0.09312	0.00236									17.39	0.2257	0.1533
644.066	0.09381	0.00243									17.4	0.2257	0.1533
642.138	0.09467	0.00247									17.41	0.2257	0.1533
640.209	0.09553	0.00266									17.42	0.2258	0.1533
638.281	0.09629	0.00325									17.43	0.2258	0.1534
636.353	0.09707	0.00419									17.44	0.2258	0.1534
634.424	0.09794	0.00516									17.45	0.2258	0.1534
632.496	0.0987	0.00596									17.46	0.2258	0.1534
630.568	0.09942	0.00671									17.47	0.2258	0.1534
628.639	0.10052	0.00754									17.48	0.2258	0.1534
626.711	0.1021	0.00835									17.49	0.2258	0.1535
624.783	0.10396	0.0092									17.5	0.2259	0.1535
622.854	0.106	0.0102									17.51	0.2258	0.1535
620.926	0.10807	0.01128									17.52	0.2258	0.1535
618.998	0.10992	0.01217									17.53	0.2258	0.1535
617.069	0.11132	0.01269									17.54	0.2258	0.1536
615.141	0.11234	0.01293									17.55	0.2257	0.1536
613.213	0.11346	0.01313									17.56	0.2257	0.1536
611.284	0.11493	0.01347									17.57	0.2257	0.1536
609.356	0.11639	0.0138									17.58	0.2257	0.1536
607.428	0.11748	0.01374									17.59	0.2257	0.1536
605.499	0.11822	0.01325									17.6	0.2256	0.1536
603.571	0.11877	0.01281									17.61	0.2256	0.1536
601.643	0.11918	0.01277									17.62	0.2256	0.1537
599.714	0.11946	0.01303									17.63	0.2255	0.1537
597.786	0.11981	0.0133									17.64	0.2255	0.1537
595.858	0.12013	0.01342									17.65	0.2255	0.1537
593.929	0.12005	0.01337									17.66	0.2255	0.1537
592.001	0.11953	0.01331									17.67	0.2254	0.1537
590.072	0.11868	0.01328									17.68	0.2254	0.1537
588.144	0.11772	0.01313									17.69	0.2254	0.1537
586.216	0.11709	0.01308									17.7	0.2254	0.1537
584.287	0.1168	0.01331									17.71	0.2254	0.1537
582.359	0.11653	0.01348									17.72	0.2254	0.1537
580.431	0.11619	0.01339									17.73	0.2253	0.1537
578.502	0.11581	0.0132									17.74	0.2253	0.1537
576.574	0.11557	0.01307									17.75	0.2253	0.1537
574.646	0.1157	0.01315									17.76	0.2253	0.1537
572.717	0.11622	0.01338									17.77	0.2253	0.1537
570.789	0.11702	0.01368									17.78	0.2253	0.1537
568.861	0.11802	0.01423									17.79	0.2253	0.1537
566.932	0.11927	0.01512									17.8	0.2253	0.1537
565.004	0.12092	0.01627									17.81	0.2253	0.1537
563.076	0.12291	0.01758									17.82	0.2253	0.1537
561.147	0.12487	0.01883									17.83	0.2253	0.1537
559.219	0.12621	0.01944									17.84	0.2253	0.1537
557.291	0.12636	0.01904									17.85	0.2253	0.1537
555.362	0.12521	0.01797									17.86	0.2252	0.1537
553.434	0.12337	0.01691									17.87	0.2253	0.1537
551.506	0.12141	0.01612									17.88	0.2253	0.1537
549.577	0.11942	0.0153									17.89	0.2252	0.1537
547.649	0.11752	0.01431									17.9	0.2252	0.1537
545.721	0.11594	0.01356									17.91	0.2252	0.1537
543.792	0.11481	0.01324									17.92	0.2252	0.1537
541.864	0.11406	0.01307									17.93	0.2252	0.1537
539.936	0.11371	0.01264									17.94	0.2252	0.1537
538.007	0.11391	0.01216									17.95	0.2252	0.1537
536.079	0.11447	0.01217									17.96	0.2252	0.1537
534.151	0.11496	0.01239									17.97	0.2252	0.1537
532.222	0.11517	0.01252									17.98	0.2252	0.1537
530.294	0.11507	0.01291									17.99	0.2252	0.1537
528.366	0.11473	0.01337									18	0.2252	0.1537
526.437	0.11439	0.0134									18.01	0.2252	0.1537
524.509	0.11417	0.01338									18.02	0.2252	0.1537
522.581	0.11386	0.01377									18.03	0.2252	0.1537
520.652	0.11323	0.01417									18.04	0.2252	0.1537
518.724	0.11245	0.01415									18.05	0.2252	0.1536
516.796	0.1117	0.01369									18.06	0.2252	0.1536
514.867	0.11063	0.01275									18.07	0.2252	0.1536
512.939	0.10884	0.01147									18.08	0.2252	0.1536
511.01	0.10688	0.01044									18.09	0.2252	0.1536
509.082	0.10578	0.01013									18.1	0.2252	0.1536
507.154	0.10552	0.01037									18.11	0.2252	0.1536
505.225	0.10504	0.01047									18.12	0.2252	0.1536
503.297	0.10384	0.00995									18.13	0.2252	0.1536
501.369	0.10245	0.00933									18.14	0.2253	0.1536
499.44	0.10155	0.00918									18.15	0.2253	0.1537
497.512	0.10102	0.00903									18.16	0.2253	0.1537
495.584	0.10067	0.00877									18.17	0.2253	0.1537
493.655	0.10079	0.00887									18.18	0.2253	0.1537
491.727	0.10129	0.00908									18.19	0.2253	0.1537
489.799	0.10169	0.00907									18.2	0.2253	0.1537
487.87	0.10145	0.0089									18.21	0.2253	0.1537
485.942	0.10038	0.00848									18.22	0.2253	0.1538
484.014	0.09918	0.00794									18.23	0.2253	0.1538
482.085	0.09814	0.00743									18.24	0.2253	0.1538
480.157	0.09693	0.00709									18.25	0.2253	0.1538
478.229	0.09587	0.00714									18.26	0.2253	0.1538
476.3	0.09513	0.00717									18.27	0.2253	0.1538
474.372	0.09432	0.00658									18.28	0.2253	0.1538
472.444	0.09362	0.00576									18.29	0.2253	0.1538
470.515	0.09321	0.00522									18.3	0.2252	0.1538
468.587	0.09264	0.00501									18.31	0.2252	0.1538
466.659	0.09187	0.0054									18.32	0.2252	0.1538
464.73	0.09193	0.00657									18.33	0.2252	0.1538
462.802	0.09308	0.00755									18.34	0.2252	0.1538
460.874	0.09411	0.00759									18.35	0.2252	0.1538
458.945	0.09472	0.00796									18.36	0.2252	0.1538
457.017	0.09516	0.00885									18.37	0.2252	0.1538
455.089	0.09479	0.00856									18.38	0.2252	0.1538
453.16	0.09371	0.00764									18.39	0.2252	0.1538
451.232	0.09319	0.00785									18.4	0.2251	0.1538
449.304	0.0935	0.00867									18.41	0.2251	0.1539
447.375	0.09368	0.0089									18.42	0.2251	0.1539
445.447	0.09383	0.00873									18.43	0.2251	0.1539
443.519	0.0946	0.00879									18.44	0.2251	0.1539
441.59	0.09574	0.00945									18.45	0.2251	0.1539
439.662	0.0965	0.01035									18.46	0.2251	0.1539
437.734	0.09619	0.01041									18.47	0.2251	0.1539
435.805	0.09513	0.00986									18.48	0.2251	0.1539
433.877	0.09407	0.01									18.49	0.225	0.1539
431.949	0.09273	0.01063									18.5	0.225	0.1539
430.02	0.09115	0.01054									18.51	0.225	0.1539
428.092	0.09016	0.00949									18.52	0.2251	0.1539
426.163	0.08991	0.00818									18.53	0.2251	0.1539
424.235	0.08937	0.00706									18.54	0.2251	0.154
422.307	0.08697	0.00603									18.55	0.2251	0.154
420.378	0.08313	0.00493									18.56	0.2251	0.154
418.45	0.08128	0.00517									18.57	0.2252	0.154
416.522	0.08277	0.00757									18.58	0.2252	0.154
414.593	0.08481	0.00886									18.59	0.2252	0.154
412.665	0.08616	0.00792									18.6	0.2252	0.154
410.737	0.08612	0.00756									18.61	0.2253	0.154
408.808	0.08262	0.00679									18.62	0.2253	0.154
406.88	0.07923	0.00505									18.63	0.2253	0.154
404.952	0.07945	0.00582									18.64	0.2254	0.154
403.023	0.07912	0.00861									18.65	0.2254	0.154
401.095	0.07816	0.01029									18.66	0.2254	0.154
399.167	0.0795	0.007									18.67	0.2254	0.154
											18.68	0.2254	0.154
											18.69	0.2254	0.154
											18.7	0.2254	0.154
											18.71	0.2255	0.154
											18.72	0.2255	0.154
											18.73	0.2255	0.154
											18.74	0.2255	0.154
											18.75	0.2255	0.154
											18.76	0.2256	0.154
											18.77	0.2256	0.154
											18.78	0.2256	0.154
											18.79	0.2256	0.154
											18.8	0.2256	0.154
											18.81	0.2256	0.154
											18.82	0.2257	0.154
											18.83	0.2257	0.154
											18.84	0.2257	0.154
											18.85	0.2257	0.154
											18.86	0.2257	0.154
											18.87	0.2257	0.154
											18.88	0.2258	0.154
											18.89	0.2258	0.154
											18.9	0.2258	0.154
											18.91	0.2258	0.1541
											18.92	0.2258	0.1541
											18.93	0.2258	0.1541
											18.94	0.2258	0.1541
											18.95	0.2258	0.1541
											18.96	0.2258	0.1541
											18.97	0.2258	0.1541
											18.98	0.2258	0.1541
											18.99	0.2259	0.1541
											19	0.2259	0.1541
											19.01	0.2259	0.1542
											19.02	0.2259	0.1542
											19.03	0.226	0.1542
											19.04	0.226	0.1542
											19.05	0.226	0.1542
											19.06	0.226	0.1542
											19.07	0.226	0.1542
											19.08	0.2261	0.1543
											19.09	0.2261	0.1543
											19.1	0.2261	0.1543
											19.11	0.2261	0.1543
											19.12	0.2261	0.1544
											19.13	0.2261	0.1544
											19.14	0.2261	0.1544
											19.15	0.2261	0.1545
											19.16	0.2261	0.1545
											19.17	0.2261	0.1545
											19.18	0.2261	0.1546
											19.19	0.2261	0.1546
											19.2	0.2262	0.1547
											19.21	0.2262	0.1547
											19.22	0.2262	0.1547
											19.23	0.2262	0.1548
											19.24	0.2262	0.1548
											19.25	0.2262	0.1548
											19.26	0.2262	0.1549
											19.27	0.2262	0.1549
											19.28	0.2263	0.1549
											19.29	0.2263	0.1549
											19.3	0.2262	0.155
											19.31	0.2263	0.155
											19.32	0.2263	0.155
											19.33	0.2263	0.155
											19.34	0.2263	0.155
											19.35	0.2263	0.155
											19.36	0.2263	0.1551
											19.37	0.2263	0.1551
											19.38	0.2263	0.1551
											19.39	0.2263	0.1551
											19.4	0.2264	0.1551
											19.41	0.2264	0.1551
											19.42	0.2264	0.1551
											19.43	0.2264	0.1551
											19.44	0.2264	0.1551
											19.45	0.2264	0.1551
											19.46	0.2264	0.1551
											19.47	0.2264	0.1551
											19.48	0.2265	0.1551
											19.49	0.2265	0.1551
											19.5	0.2265	0.1551
											19.51	0.2265	0.1551
											19.52	0.2265	0.1551
											19.53	0.2264	0.1551
											19.54	0.2264	0.155
											19.55	0.2264	0.155
											19.56	0.2264	0.155
											19.57	0.2264	0.155
											19.58	0.2264	0.155
											19.59	0.2264	0.155
											19.6	0.2264	0.155
											19.61	0.2264	0.1549
											19.62	0.2264	0.1549
											19.63	0.2264	0.1549
											19.64	0.2264	0.1549
											19.65	0.2264	0.1549
											19.66	0.2264	0.1549
											19.67	0.2264	0.1549
											19.68	0.2264	0.1548
											19.69	0.2264	0.1548
											19.7	0.2264	0.1548
											19.71	0.2264	0.1548
											19.72	0.2264	0.1548
											19.73	0.2264	0.1547
											19.74	0.2264	0.1547
											19.75	0.2264	0.1547
											19.76	0.2264	0.1547
											19.77	0.2264	0.1546
											19.78	0.2264	0.1546
											19.79	0.2264	0.1546
											19.8	0.2264	0.1546
											19.81	0.2264	0.1546
											19.82	0.2265	0.1545
											19.83	0.2265	0.1545
											19.84	0.2265	0.1545
											19.85	0.2265	0.1545
											19.86	0.2265	0.1545
											19.87	0.2265	0.1545
											19.88	0.2266	0.1545
											19.89	0.2266	0.1545
											19.9	0.2266	0.1544
											19.91	0.2266	0.1544
											19.92	0.2266	0.1544
											19.93	0.2266	0.1544
											19.94	0.2266	0.1544
											19.95	0.2267	0.1544
											19.96	0.2267	0.1544
											19.97	0.2267	0.1544
[truncated: 48,002 more rows]

## Sheet: Figure 3
Figure 2c			Figure 2d			Figure 2e					Figure 2f				Figure 2g
Time	VOC		Time	ISC			Normalized output (Natural wood)	Normalized output (Treated wood)	error bar		Resistance	Voltage	Power		Time	△σ
s	V		s	μA			%	%			Ω	V	μW		s	mC/m2
0.01	-0.14468		0.0005	-0.01014		VOC	100	168.55	4.2		1000	0.02	0.4		0.01	-0.053
0.02	0.1252		0.001	0.00598		ISC	100	263.53	6.1		10000	0.1	1		0.02	-0.0118
0.03	-0.08659		0.0015	-0.01014		△σ	100	170.91	4.3		100000	0.33	1.09		0.03	-0.0118
0.04	0.10301		0.002	0.0092							400000	1.07	2.86		0.04	-0.0324
0.05	-0.08202		0.0025	0.00276							1000000	2.13	4.54		0.05	-0.0015
0.06	0.000544269		0.003	-0.02626							2000000	4.03	8.12		0.06	-0.0324
0.07	0.21691		0.0035	-0.01981							4000000	6.97	12.15		0.07	-0.0427
0.08	0.24595		0.004	-0.02626							7000000	11.6	19.22		0.08	-0.0427
0.09	-0.09963		0.0045	0.01243							10000000	17.3	29.93		0.09	-0.053
0.1	0.03645		0.005	-0.01981							20000000	28.9	41.76		0.1	-0.0221
0.11	-0.20209		0.0055	-0.00692							30000000	37.9	47.88		0.11	-0.0633
0.12	0.28186		0.006	-0.02304							40000000	45.3	51.3		0.12	-0.0633
0.13	0.23063		0.0065	-0.00369							60000000	53.2	47.17		0.13	-0.0427
0.14	0.23292		0.007	-0.02304							80000000	58.1	42.2		0.14	-0.0633
0.15	0.34224		0.0075	-0.01659							100000000	62	38.44		0.15	-0.0118
0.16	0.18398		0.008	-0.000469							200000000	66.7	22.24		0.16	-0.0942
0.17	1.20311		0.0085	-0.03916							300000000	68.4	15.6		0.17	-0.0324
0.18	2.40956		0.009	-0.01337							600000000	69.7	8.1		0.18	0.0088
0.19	4.84692		0.0095	-0.01659							1000000000	70.2	4.93		0.19	0.05001
0.2	9.31797		0.01	-0.02304											0.2	0.07061
0.21	15.1805		0.0105	-0.01337											0.21	0.13241
0.22	28.4018		0.011	0.00276											0.22	0.17362
0.23	59.0432		0.0115	-0.01981											0.23	0.85346
0.24	75.4756		0.012	0.01243											0.24	21.6609
0.25	76.7088		0.0125	-0.01337											0.25	29.4276
0.26	77.4336		0.013	-0.02949											0.26	30.6637
0.27	78.2386		0.0135	0.01243											0.27	31.632
0.28	77.8395		0.014	0.00598											0.28	31.9204
0.29	78.27		0.0145	0.00598											0.29	32.5385
0.3	78.8877		0.015	-0.02304											0.3	32.6106
0.31	78.89		0.0155	-0.01014											0.31	33.0123
0.32	78.7585		0.016	-0.01981											0.32	33.2183
0.33	79.1889		0.0165	-0.000469											0.33	33.3831
0.34	78.9236		0.017	-0.01659											0.34	33.5788
0.35	79.4343		0.0175	-0.01981											0.35	33.7745
0.36	79.276		0.018	-0.000469											0.36	34.0012
0.37	79.4389		0.0185	-0.01014											0.37	33.9909
0.38	79.6017		0.019	-0.00692											0.38	34.2484
0.39	79.6308		0.0195	0.01887											0.39	34.3617
0.4	79.7133		0.02	-0.01659											0.4	34.4235
0.41	79.5016		0.0205	0.00598											0.41	34.5471
0.42	80.039		0.021	0.00598											0.42	34.6501
0.43	79.961		0.0215	-0.01014											0.43	34.7634
0.44	80.0436		0.022	0.0092											0.44	34.8252
0.45	79.9656		0.0225	0.00598											0.45	34.8252
0.46	79.6736		0.023	-0.00369											0.46	35.0209
0.47	80.0237		0.0235	0.01243											0.47	35.093
0.48	80.0795		0.024	0.01565											0.48	35.1651
0.49	80.2424		0.0245	0.01243											0.49	35.1342
0.5	80.1644		0.025	0.00276											0.5	35.2681
0.51	79.9258		0.0255	0.00598											0.51	35.3815
0.52	80.383		0.026	-0.01659											0.52	35.4124
0.53	80.305		0.0265	0.0092											0.53	35.4536
0.54	80.7087		0.027	0.0092											0.54	35.6081
0.55	80.3631		0.0275	-0.02304											0.55	35.5257
0.56	80.1246		0.028	0.00598											0.56	35.5257
0.57	80.448		0.0285	0.04789											0.57	35.6905
0.58	80.1291		0.029	0.03177											0.58	35.6596
0.59	80.3723		0.0295	-0.01014											0.59	35.8038
0.6	80.6689		0.03	-0.00369											0.6	35.8862
0.61	80.4036		0.0305	0.05434											0.61	35.7317
0.62	80.3256		0.031	0.05112											0.62	35.8244
0.63	80.4349		0.0315	-0.00369											0.63	35.9068
0.64	80.5443		0.032	0.00276											0.64	36.0098
0.65	80.493		0.0325	0.01243											0.65	35.948
0.66	80.6826		0.033	0.01243											0.66	36.0819
0.67	80.5511		0.0335	0.03822											0.67	36.0201
0.68	80.5534		0.034	0.0092											0.68	36.0407
0.69	80.636		0.0345	0.0092											0.69	36.0716
0.7	80.7453		0.035	-0.01659											0.7	36.1025
0.71	80.587		0.0355	0.0092											0.71	36.1334
0.72	80.9104		0.036	0.03177											0.72	36.2055
0.73	80.5648		0.0365	0.04789											0.73	35.9377
0.74	80.8347		0.037	-0.01014											0.74	35.6081
0.75	80.3553		0.0375	-0.01014											0.75	24.1434
0.76	77.1733		0.038	0.00276											0.76	2.45007
0.77	55.6345		0.0385	-0.00369											0.77	0.83286
0.78	28.7439		0.039	-0.00692											0.78	0.51354
0.79	15.2329		0.0395	0.01565											0.79	0.45173
0.8	7.58208		0.04	0.00598											0.8	0.21482
0.81	4.10569		0.0405	-0.000469											0.81	0.18391
0.82	1.99401		0.041	-0.00692											0.82	0.11181
0.83	0.81889		0.0415	0.0092											0.83	0.15301
0.84	0.36627		0.042	-0.01981											0.84	0.23542
0.85	-0.03282		0.0425	-0.00369											0.85	0.12211
0.86	-0.13757		0.043	-0.01014											0.86	0.0603
0.87	-0.29583		0.0435	-0.00692											0.87	0.10151
0.88	-0.24003		0.044	-0.01337											0.88	0.09121
0.89	-0.13071		0.0445	-0.01337											0.89	0.12211
0.9	0.08565		0.045	0.0092											0.9	0.07061
0.91	0.06118		0.0455	0.02532											0.91	0.11181
0.92	-0.04357		0.046	0.00598											0.92	0.08091
0.93	-0.0948		0.0465	-0.01659											0.93	0.13241
0.94	0.01452		0.047	0.01887											0.94	0.15301
0.95	0.09709		0.0475	0.0221											0.95	0.10151
0.96	0.0191		0.048	-0.00692											0.96	0.12211
0.97	0.04815		0.0485	-0.000469											0.97	0.18391
0.98	-0.08336		0.049	0.00276											0.98	0.19421
0.99	-0.08107		0.0495	0.00598											0.99	0.17362
1	-0.18562		0.05	0.0092											1	0.08091
1.01	-0.02244		0.0505	-0.00369											1.01	0.0603
1.02	0.06046		0.051	0.01565											1.02	0.0191
1.03	0.14336		0.0515	0.01243											1.03	0.0603
1.04	-0.14837		0.052	0.00276											1.04	0.18391
1.05	0.04156		0.0525	0.01565											1.05	0.07061
1.06	0.01742		0.053	0.0092											1.06	0.03971
1.07	-0.14051		0.0535	-0.02626											1.07	0.09121
1.08	0.26349		0.054	-0.01981											1.08	0.12211
1.09	0.23935		0.0545	-0.01014											1.09	0.18391
1.1	0.18845		0.055	-0.01981											1.1	0.07061
1.11	0.37839		0.0555	-0.000469											1.11	0.08091
1.12	0.1937		0.056	-0.01981											1.12	0.12211
1.13	0.1428		0.0565	-0.04238											1.13	0.20452
1.14	0.27921		0.057	-0.01337											1.14	0.19421
1.15	0.22832		0.0575	-0.02304											1.15	0.03971
1.16	0.65909		0.058	0.00598											1.16	0.13241
1.17	0.90254		0.0585	-0.02304											1.17	0.08091
1.18	2.00228		0.059	-0.02304											1.18	0.07061
1.19	4.41322		0.0595	-0.02304											1.19	0.21482
1.2	8.5635		0.06	-0.01659											1.2	0.21482
1.21	15.0418		0.0605	-0.02626											1.21	0.22512
1.22	27.0325		0.061	-0.01659											1.22	0.43113
1.23	56.042		0.0615	-0.00369											1.23	0.90497
1.24	75.7928		0.062	-0.00369											1.24	21.2386
1.25	76.6517		0.0625	-0.00692											1.25	29.4482
1.26	77.7782		0.063	-0.02626											1.26	30.6225
1.27	78.316		0.0635	-0.01981											1.27	31.632
1.28	78.2919		0.064	0.00276											1.28	32.0131
1.29	78.5353		0.0645	-0.02304											1.29	32.5179
1.3	78.7788		0.065	-0.02626											1.3	32.7239
1.31	78.9955		0.0655	-0.00692											1.31	32.899
1.32	79.0784		0.066	-0.01337											1.32	33.208
1.33	79.2683		0.0665	0.00276											1.33	33.4758
1.34	79.3512		0.067	-0.01337											1.34	33.6509
1.35	79.4341		0.0675	-0.01981											1.35	33.7333
1.36	79.6508		0.068	-0.02304											1.36	33.9394
1.37	79.7069		0.0685	-0.01981											1.37	34.0939
1.38	79.9236		0.069	-0.01014											1.38	34.3308
1.39	79.953		0.0695	-0.01337											1.39	34.3411
1.4	79.9021		0.07	-0.01337											1.4	34.4956
1.41	79.8512		0.0705	-0.02304											1.41	34.578
1.42	79.6665		0.071	0.00598											1.42	34.6192
1.43	79.8297		0.0715	-0.01014											1.43	34.7634
1.44	80.1534		0.072	-0.01014											1.44	34.9179
1.45	80.2363		0.0725	-0.01981											1.45	34.9282
1.46	80.0249		0.073	-0.00692											1.46	34.9797
1.47	80.0275		0.0735	-0.01014											1.47	35.0312
1.48	80.1907		0.074	-0.00369											1.48	35.1445
1.49	80.3806		0.0745	0.01243											1.49	35.3712
1.5	80.3029		0.075	-0.02304											1.5	35.2166
1.51	80.1985		0.0755	-0.00369											1.51	35.3815
1.52	80.3884		0.076	-0.01337											1.52	35.3197
1.53	80.4178		0.0765	0.02855											1.53	35.4639
1.54	80.3937		0.077	-0.00692											1.54	35.6081
1.55	80.6907		0.0775	0.0092											1.55	35.5257
1.56	80.6398		0.078	-0.00692											1.56	35.5566
1.57	80.7762		0.0785	0.03499											1.57	35.7523
1.58	80.5915		0.079	0.01887											1.58	35.5875
1.59	80.5138		0.0795	-0.02304											1.59	35.7935
1.6	80.5967		0.08	-0.01337											1.6	35.7832
1.61	80.7599		0.0805	0.03499											1.61	35.8862
1.62	81.0301		0.081	0.03822											1.62	35.8862
1.63	80.6046		0.0815	-0.000469											1.63	35.9686
1.64	80.6607		0.082	0.00598											1.64	36.0716
1.65	80.5296		0.0825	-0.00369											1.65	35.9686
1.66	80.9068		0.083	-0.00369											1.66	36.0819
1.67	80.9362		0.0835	0.02532											1.67	35.9686
1.68	80.6445		0.084	-0.000469											1.68	36.0922
1.69	81.0217		0.0845	0.00276											1.69	36.1952
1.7	80.7567		0.085	-0.00369											1.7	36.1231
1.71	80.8664		0.0855	0.00276											1.71	36.2158
1.72	80.869		0.086	0.03822											1.72	36.1334
1.73	80.6575		0.0865	0.0221											1.73	36.0304
1.74	80.7669		0.087	0.00598											1.74	35.6081
1.75	80.796		0.0875	0.0092											1.75	24.8026
1.76	77.5337		0.088	0.00276											1.76	2.43977
1.77	58.3231		0.0885	-0.00692											1.77	0.80196
1.78	30.4693		0.089	0.00598											1.78	0.46203
1.79	15.7541		0.0895	-0.000469											1.79	0.38993
1.8	8.31747		0.09	0.01887											1.8	0.23542
1.81	4.33272		0.0905	0.00276											1.81	0.11181
1.82	2.08733		0.091	-0.000469											1.82	0.0294
1.83	0.75174		0.0915	-0.00369											1.83	0.09121
1.84	-0.18246		0.092	0.00598											1.84	0.14271
1.85	0.11425		0.0925	-0.00692											1.85	0.12211
1.86	-0.07069		0.093	0.01243											1.86	0.03971
1.87	-0.14861		0.0935	0.00276											1.87	-0.053
1.88	-0.173		0.094	0.00276											1.88	0.14271
1.89	-0.5185		0.0945	0.0092											1.89	0.10151
1.9	-0.11475		0.095	0.02532											1.9	-0.0015
1.91	-0.08563		0.0955	0.03177											1.91	0.0088
1.92	0.02378		0.096	0.0221											1.92	-0.0015
1.93	0.02615		0.0965	-0.00369											1.93	0.07061
1.94	-0.31936		0.097	0.02855											1.94	0.13241
1.95	-0.0494		0.0975	0.04789											1.95	0.09121
1.96	-0.15408		0.098	-0.00692											1.96	0.0294
1.97	0.06237		0.0985	0.01243											1.97	0.08091
1.98	0.35908		0.099	0.00598											1.98	0.07061
1.99	-0.2005		0.0995	0.00598											1.99	0.12211
2	0.06935		0.1	0.00276											2	-0.0221
2.01	-0.089		0.1005	0.00598											2.01	-0.0427
2.02	-0.03329		0.101	0.00276											2.02	0.0294
2.03	0.1027		0.1015	0.0221											2.03	0.0294
2.04	-0.00214		0.102	0.01887											2.04	0.15301
2.05	0.1071		0.1025	0.03822											2.05	-0.0015
2.06	0.10929		0.103	0.01887											2.06	0.0294
2.07	0.08473		0.1035	-0.01981											2.07	0.0603
2.08	0.06016		0.104	-0.01981											2.08	0.0603
2.09	0.14264		0.1045	-0.02626											2.09	0.15301
2.1	0.33215		0.105	-0.01659											2.1	0.05001
2.11	0.28082		0.1055	-0.00692											2.11	-0.053
2.12	0.41681		0.106	-0.01981											2.12	0.0191
2.13	-0.03589		0.1065	-0.00692											2.13	0.0294
2.14	0.01982		0.107	-0.02304											2.14	0.16331
2.15	0.23609		0.1075	0.00276											2.15	0.0088
2.16	0.61291		0.108	0.01243											2.16	0.0294
2.17	1.31085		0.1085	-0.01659											2.17	0.05001
2.18	1.98202		0.109	0.00598											2.18	0.0088
2.19	4.07142		0.1095	-0.01337											2.19	0.08091
2.2	8.11424		0.11	-0.02304											2.2	0.07061
2.21	14.5386		0.1105	-0.00369											2.21	0.22512
2.22	25.967		0.111	-0.01014											2.22	0.22512
2.23	53.5845		0.1115	0.02855											2.23	0.90497
2.24	75.6629		0.112	0.0221											2.24	19.8583
2.25	76.013		0.1125	-0.01014											2.25	29.407
2.26	77.9686		0.113	-0.01981											2.26	30.6431
2.27	78.2384		0.1135	0.01565											2.27	31.5187
2.28	78.6688		0.114	0.01243											2.28	32.0131
2.29	78.8315		0.1145	-0.00692											2.29	32.4046
2.3	78.6731		0.115	-0.00692											2.3	32.7239
2.31	79.1302		0.1155	-0.00369											2.31	32.9093
2.32	78.7578		0.116	-0.01014											2.32	33.2698
2.33	79.5093		0.1165	-0.00369											2.33	33.5479
2.34	79.2171		0.117	-0.02304											2.34	33.6921
2.35	79.4869		0.1175	0.00276											2.35	33.7024
2.36	79.4356		0.118	-0.03916											2.36	33.8364
2.37	79.4645		0.1185	-0.00692											2.37	33.9909
2.38	79.4935		0.119	-0.01014											2.38	34.1557
2.39	79.4957		0.1195	-0.00369											2.39	34.3514
2.4	79.926		0.12	-0.01981											2.4	34.475
2.41	79.8479		0.1205	-0.02304											2.41	34.5574
2.42	79.6361		0.121	-0.01337											2.42	34.5265
2.43	80.0396		0.1215	-0.01659											2.43	34.8767
2.44	79.7207		0.122	-0.01337											2.44	34.9488
2.45	79.937		0.1225	-0.02626											2.45	34.9488
2.46	80.0997		0.123	-0.02304											2.46	35.0415
2.47	80.1822		0.1235	-0.02949											2.47	35.1033
2.48	80.0774		0.124	-0.01337											2.48	35.2063
2.49	80.0528		0.1245	-0.01014											2.49	35.2373
2.5	80.2691		0.125	-0.01981											2.5	35.2784
2.51	80.4586		0.1255	-0.02304											2.51	35.3299
2.52	80.327		0.126	-0.01981											2.52	35.433
2.53	80.0884		0.1265	-0.01659											2.53	35.4742
2.54	80.2779		0.127	-0.00692											2.54	35.536
2.55	80.3603		0.1275	-0.01659											2.55	35.5154
2.56	80.4161		0.128	-0.00692											2.56	35.5772
2.57	80.5788		0.1285	0.0221											2.57	35.6905
2.58	80.581		0.129	-0.00692											2.58	35.6596
2.59	80.61		0.1295	-0.01659											2.59	35.8244
2.6	80.7192		0.13	-0.02949											2.6	35.7523
2.61	80.6946		0.1305	0.04144											2.61	35.8862
2.62	80.4827		0.131	0.01243											2.62	35.9171
2.63	80.6723		0.1315	-0.02626											2.63	35.8759
2.64	80.4871		0.132	-0.00692											2.64	36.0613
2.65	80.7034		0.1325	-0.01337											2.65	35.9789
2.66	80.7591		0.133	-0.01981											2.66	35.9274
2.67	80.681		0.1335	0.01887											2.67	36.0819
2.68	80.6565		0.134	-0.02304											2.68	36.0201
2.69	80.6052		0.1345	-0.01981											2.69	36.1849
2.7	80.9552		0.135	-0.00692											2.7	36.0819
2.71	81.0109		0.1355	-0.00369											2.71	36.1643
2.72	81.1202		0.136	-0.01337											2.72	36.1437
2.73	80.9618		0.1365	-0.00369											2.73	36.1128
2.74	80.6429		0.137	0.0221											2.74	35.5154
2.75	80.8056		0.1375	0.03499											2.75	25.5134
2.76	77.9179		0.138	0.03822											2.76	2.50157
2.77	60.8745		0.1385	-0.000469											2.77	0.82256
2.78	31.7093		0.139	0.01887											2.78	0.49294
2.79	16.2448		0.1395	0.0221											2.79	0.30752
2.8	8.246		0.14	-0.000469											2.8	0.22512
2.81	4.47517		0.1405	0.00598											2.81	0.13241
2.82	2.44367		0.141	0.02532											2.82	0.08091
2.83	0.89384		0.1415	-0.00692											2.83	0.20452
2.84	-0.30812		0.142	0.03177											2.84	0.13241
2.85	-0.14537		0.1425	0.00598											2.85	0.09121
2.86	-0.35724		0.143	-0.01981											2.86	0.03971
2.87	-0.08746		0.1435	0.01887											2.87	0.0191
2.88	-0.05851		0.144	0.01887											2.88	0.07061
2.89	-0.3239		0.1445	0.0092											2.89	0.09121
2.9	-0.21467		0.145	0.05112											2.9	-0.0324
2.91	-0.37303		0.1455	0.04467											2.91	-0.0015
2.92	-0.15676		0.146	0.04467											2.92	0.05001
2.93	0.05951		0.1465	0.0221											2.93	0.07061
2.94	-0.28617		0.147	0.06079											2.94	0.11181
2.95	0.03715		0.1475	0.06724											2.95	-0.0221
2.96	-0.12122		0.148	0.02855											2.96	0.0088
2.97	-0.09226		0.1485	0.03822											2.97	-0.0118
2.98	-0.14359		0.149	0.05112											2.98	0.0603
2.99	-0.03435		0.1495	0.04467											2.99	0.20452
3	0.1284		0.15	0.02532											3	0.0191
3.01	-0.0032		0.1505	0.02532											3.01	0.03971
3.02	-0.10804		0.151	0.04144											3.02	0.0294
3.03	-0.293		0.1515	0.02855											3.03	0.0294
3.04	-0.21014		0.152	0.04144											3.04	0.11181
3.05	0.06003		0.1525	0.07046											3.05	-0.0015
3.06	0.03586		0.153	0.06724											3.06	0.08091
3.07	0.11872		0.1535	0.02532											3.07	-0.0015
3.08	-0.25332		0.154	0.0221											3.08	0.0294
3.09	-0.11694		0.1545	0.02532											3.09	0.09121
3.1	0.23351		0.155	0.03499											3.1	-0.0015
3.11	0.28962		0.1555	0.03499											3.11	0.09121
3.12	0.34572		0.156	0.0221											3.12	0.07061
3.13	0.000435754		0.1565	0.02855											3.13	0.0294
3.14	-0.07725		0.157	0.03177											3.14	0.13241
3.15	0.2732		0.1575	-0.000469											3.15	-0.0221
3.16	0.43634		0.158	0.05756											3.16	0.0294
3.17	1.5628		0.1585	0.03499											3.17	0.0603
3.18	2.10057		0.159	0.03499											3.18	0.14271
3.19	3.9763		0.1595	0.08013											3.19	0.09121
3.2	7.64487		0.16	0.03822											3.2	0.08091
3.21	13.6147		0.1605	0.0221											3.21	0.19421
3.22	24.2139		0.161	0.07046											3.22	0.32812
3.23	50.5207		0.1615	0.06724											3.23	0.93587
3.24	75.5965		0.162	0.06724											3.24	19.1372
3.25	75.8667		0.1625	0.05756											3.25	29.3658
3.26	77.8762		0.163	0.05756											3.26	30.5607
3.27	78.2267		0.1635	0.07691											3.27	31.6217
3.28	78.4701		0.164	0.08335											3.28	32.1058
3.29	78.7938		0.1645	0.00598											3.29	32.4252
3.3	79.0372		0.165	0.04789											3.3	32.7239
3.31	78.9595		0.1655	0.09303											3.31	32.9608
3.32	79.2029		0.166	0.06079											3.32	33.1874
3.33	79.1787		0.1665	0.07691											3.33	33.4243
3.34	79.1813		0.167	0.03499											3.34	33.6715
3.35	79.8796		0.1675	0.06079											3.35	33.8569
3.36	79.6146		0.168	0.09625											3.36	33.9909
3.37	79.8313		0.1685	0.08335											3.37	34.0115
3.38	79.7268		0.169	0.05756											3.38	34.3308
3.39	79.6492		0.1695	0.1027											3.39	34.4544
3.4	79.9193		0.17	0.05434											3.4	34.5471
3.41	80.0557		0.1705	0.05112											3.41	34.578
3.42	80.1118		0.171	0.07046											3.42	34.6295
3.43	80.1144		0.1715	0.07691											3.43	34.887
3.44	79.9564		0.172	0.06724											3.44	34.9282
3.45	80.0928		0.1725	0.04144											3.45	34.8046
3.46	80.3095		0.173	0.08658											3.46	34.9797
3.47	80.5261		0.1735	0.05434											3.47	35.0415
3.48	80.5822		0.174	0.07368											3.48	35.2888
3.49	80.1567		0.1745	0.06079											3.49	35.3094
3.5	80.4001		0.175	0.08335											3.5	35.2373
3.51	80.5365		0.1755	0.10592											3.51	35.2888
3.52	80.4855		0.176	0.0898											3.52	35.3815
3.53	80.5417		0.1765	0.1027											3.53	35.6699
3.54	80.464		0.177	0.09947											3.54	35.6493
3.55	80.5201		0.1775	0.11882											3.55	35.5772
3.56	80.5762		0.178	0.1156											3.56	35.6905
3.57	80.9534		0.1785	0.13172											3.57	35.6905
3.58	80.6616		0.179	0.08013											3.58	35.7832
3.59	80.8515		0.1795	0.09625											3.59	35.8965
3.6	80.8541		0.18	0.13816											3.6	35.6493
3.61	80.8567		0.1805	0.12204											3.61	35.742
3.62	80.8325		0.181	0.13172											3.62	35.9274
3.63	80.9154		0.1815	0.10915											3.63	35.9892
3.64	80.7574		0.182	0.14139											3.64	36.0304
3.65	80.9741		0.1825	0.14139											3.65	35.9892
3.66	81.0302		0.183	0.13816											3.66	36.051
3.67	80.9257		0.1835	0.1704											3.67	36.0098
3.68	80.8213		0.184	0.15751											3.68	36.0407
3.69	80.8238		0.1845	0.1833											3.69	36.1952
3.7	80.7997		0.185	0.14783											3.7	36.0922
3.71	81.0966		0.1855	0.1704											3.71	36.2261
3.72	81.0724		0.186	0.18007											3.72	36.2982
3.73	81.3694		0.1865	0.16395											3.73	36.1849
3.74	80.81		0.187	0.18652											3.74	35.5257
3.75	81.2675		0.1875	0.20909											3.75	25.7812
3.76	78.1127		0.188	0.20264											3.76	2.47067
3.77	63.4247		0.1885	0.19619											3.77	0.90497
3.78	33.6445		0.189	0.20587											3.78	0.54444
3.79	17.5383		0.1895	0.19942											3.79	0.27662
3.8	8.73723		0.19	0.21876											3.8	0.14271
3.81	4.29794		0.1905	0.21231											3.81	0.08091
3.82	2.50779		0.191	0.23166											3.82	0.08091
3.83	1.01199		0.1915	0.20909											3.83	0.16331
3.84	0.10489		0.192	0.22199											3.84	0.10151
3.85	-0.07972		0.1925	0.23811											3.85	-0.0015
3.86	-0.50515		0.193	0.24133											3.86	0.0088
3.87	-0.3954		0.1935	0.24133											3.87	0.0603
3.88	-0.09834		0.194	0.25745											3.88	0.13241
3.89	-0.3097		0.1945	0.2639											3.89	0.09121
3.9	-0.0394		0.195	0.29614											3.9	0.0088
3.91	-0.27753		0.1955	0.31871											3.91	-0.0015
3.92	-0.24805		0.196	0.32515											3.92	-0.0633
3.93	-0.21858		0.1965	0.29614											3.93	0.09121
3.94	-0.21588		0.197	0.35739											3.94	0.08091
3.95	0.08119		0.1975	0.37029											3.95	-0.0015
3.96	-0.02314		0.198	0.33805											3.96	0.03971
3.97	-0.20775		0.1985	0.35417											3.97	-0.0118
3.98	-0.23179		0.199	0.34772											3.98	0.11181
3.99	-0.17556		0.1995	0.38319											3.99	0.09121
4	0.1215		0.2	0.43477											4	0.0191
4.01	0.07069		0.2005	0.43799											4.01	0.09121
4.02	-0.06039		0.201	0.46056											4.02	0.07061
4.03	-0.16479		0.2015	0.47991											4.03	0.0088
4.04	-0.16222		0.202	0.51859											4.04	0.0603
4.05	0.000892274		0.2025	0.56373											4.05	-0.0324
4.06	0.05697		0.203	0.57663											4.06	0.0603
4.07	0.16657		0.2035	0.5863											4.07	0.0603
4.08	-0.04494		0.204	0.61209											4.08	0.05001
4.09	0.06466		0.2045	0.64111											4.09	0.0603
4.1	-0.09333		0.205	0.68624											4.1	-0.0324
4.11	0.09654		0.2055	0.71848											4.11	0.03971
4.12	0.25966		0.206	0.74105											4.12	0.0191
4.13	0.23547		0.2065	0.77651											4.13	0.03971
4.14	0.29154		0.207	0.81198											4.14	0.0088
4.15	0.10679		0.2075	0.86678											4.15	-0.0221
4.16	0.24315		0.208	0.92804											4.16	0.0191
4.17	0.80766		0.2085	0.93771											4.17	0.07061
4.18	1.98762		0.209	0.99574											4.18	0.10151
4.19	3.75628		0.2095	1.06022											4.19	-0.0118
4.2	7.71918		0.21	1.10536											4.2	0.08091
4.21	13.1538		0.2105	1.14405											4.21	0.15301
4.22	23.0573		0.211	1.16984											4.22	0.21482
4.23	47.5176		0.2115	1.27623											4.23	0.88436
4.24	75.5102		0.212	1.30202											4.24	18.2102
4.25	76.0747		0.2125	1.35361											4.25	29.2628
4.26	77.8434		0.213	1.3665											4.26	30.5916
4.27	78.4346		0.2135	1.43743											4.27	31.6011
4.28	78.4639		0.214	1.52448											4.28	32.0543
4.29	78.8144		0.2145	1.5277											4.29	32.3839
4.3	78.9775		0.215	1.56961											4.3	32.6827
4.31	79.3814		0.2155	1.65344											4.31	32.9196
4.32	79.4107		0.216	1.69212											4.32	33.2389
4.33	79.5471		0.2165	1.70824											4.33	33.5067
4.34	79.3356		0.217	1.7566											4.34	33.4655
4.35	79.5522		0.2175	1.76628											4.35	33.7745
4.36	79.7154		0.218	1.68568											4.36	33.8879
4.37	79.932		0.2185	1.36005											4.37	34.0939
4.38	79.9078		0.219	1.07634											4.38	34.4132
4.39	79.9103		0.2195	0.87646											4.39	34.2896
4.4	80.1002		0.22	0.654											4.4	34.4132
4.41	80.1563		0.2205	0.56373											4.41	34.6295
4.42	80.1589		0.221	0.47023											4.42	34.6913
4.43	80.1079		0.2215	0.39608											4.43	34.8149
4.44	80.3781		0.222	0.34127											4.44	34.8458
4.45	80.3003		0.2225	0.29614											4.45	34.9385
4.46	80.1959		0.223	0.22843											4.46	35.0209
4.47	80.2787		0.2235	0.1833											4.47	35.0312
4.48	80.1207		0.224	0.12204											4.48	35.3299
4.49	80.5514		0.2245	0.10915											4.49	35.1548
4.5	80.4202		0.225	0.04467											4.5	35.2681
4.51	80.4495		0.2255	0.00276											4.51	35.3608
4.52	80.3986		0.226	-0.02304											4.52	35.4948
4.53	80.3208		0.2265	-0.0585											4.53	35.4845
4.54	80.5375		0.227	-0.05528											4.54	35.4124
4.55	80.8076		0.2275	-0.06817											4.55	35.5566
4.56	80.7567		0.228	-0.06817											4.56	35.7008
4.57	80.7057		0.2285	-0.03593											4.57	35.6596
4.58	80.3337		0.229	-0.02949											4.58	35.7111
4.59	80.6306		0.2295	-0.05528											4.59	35.6699
4.6	80.7937		0.23	-0.01981											4.6	35.742
4.61	81.0371		0.2305	0.01243											4.61	35.8965
4.62	81.0396		0.231	-0.01659											4.62	35.9274
4.63	80.5606		0.2315	0.05112											4.63	35.9686
4.64	80.8842		0.232	0.06079											4.64	35.8553
4.65	81.1811		0.2325	0.09303											4.65	35.9274
4.66	81.1034		0.233	0.10592											4.66	36.0201
4.67	81.2398		0.2335	0.12204											4.67	35.9892
4.68	80.8142		0.234	0.12527											4.68	36.1437
4.69	80.8167		0.2345	0.14783											4.69	36.0613
4.7	80.9531		0.235	0.13494											4.7	36.1334
4.71	81.0895		0.2355	0.10915											4.71	36.1952
4.72	81.0385		0.236	0.15106											4.72	36.1334
4.73	80.8538		0.2365	0.12527											4.73	36.1437
4.74	81.1239		0.237	0.10915											4.74	35.4742
4.75	81.2603		0.2375	0.08013											4.75	26.5434
4.76	78.2658		0.238	0.08335											4.76	2.62518
4.77	66.2		0.2385	0.07368											4.77	0.93587
4.78	35.1086		0.239	0.03822											4.78	0.58564
4.79	18.4937		0.2395	0.01887											4.79	0.19421
4.8	9.61227		0.24	0.0221											4.8	0.19421
4.81	4.77143		0.2405	-0.000469											4.81	0.0603
4.82	2.66003		0.241	0.01565											4.82	0.13241
4.83	0.89649		0.2415	0.01887											4.83	0.16331
4.84	0.33711		0.242	0.00276											4.84	0.03971
4.85	0.23263		0.2425	-0.00369											4.85	0.0603
4.86	-0.13943		0.243	0.01565											4.86	0.05001
4.87	-0.2439		0.2435	0.00276											4.87	0.0294
4.88	-0.4019		0.244	0.01887											4.88	0.14271
4.89	-0.45285		0.2445	-0.000469											4.89	-0.0118
4.9	-0.10242		0.245	0.03822											4.9	0.0191
4.91	-0.0731		0.2455	0.02855											4.91	0.03971
4.92	-0.07054		0.246	0.05756											4.92	-0.0118
4.93	-0.30881		0.2465	0.0221											4.93	0.11181
4.94	-0.19921		0.247	0.06724											4.94	0.0294
4.95	-0.00933		0.2475	0.05434											4.95	0.08091
4.96	0.07351		0.248	-0.00692											4.96	0.05001
4.97	-0.00421		0.2485	0.04144											4.97	0.0603
4.98	-0.08192		0.249	0.05434											4.98	0.12211
4.99	-0.0526		0.2495	0.02532											4.99	-0.0427
5	-0.05004		0.25	0.02532											5	-0.0736
5.01	0.00604		0.2505	0.06401											5.01	0.03971
5.02	0.11504		0.251	0.03177											5.02	-0.0015
5.03	-0.01693		0.2515	0.00276											5.03	0.03971
5.04	-0.0151		0.252	0.01565											5.04	-0.0015
5.05	0.04024		0.2525	0.05434											5.05	-0.0118
5.06	-0.06497		0.253	0.02532											5.06	-0.0839
5.07	0.07066		0.2535	0.00276											5.07	0.03971
5.08	-0.22186		0.254	-0.01981											5.08	0.11181
5.09	0.04755		0.2545	-0.02304											5.09	-0.0015
5.1	0.15642		0.255	-0.01659											5.1	-0.0118
5.11	0.15825		0.2555	-0.04883											5.11	-0.0324
5.12	-0.02724		0.256	-0.02626											5.12	0.0088
5.13	-0.13244		0.2565	-0.06173											5.13	0.11181
5.14	0.02994		0.257	-0.03916											5.14	0.03971
5.15	0.29935		0.2575	-0.01981											5.15	0.0088
5.16	0.38146		0.258	0.0092											5.16	-0.0118
5.17	0.91847		0.2585	0.01565											5.17	-0.0324
5.18	1.53576		0.259	0.01243											5.18	0.10151
5.19	3.27692		0.2595	-0.02949											5.19	0.0603
5.2	7.07855		0.26	-0.03271											5.2	0.10151
5.21	12.7533		0.2605	0.04144											5.21	0.17362
5.22	22.3884		0.261	0.01887											5.22	0.30752
5.23	44.8411		0.2615	0.06079											5.23	0.92556
5.24	74.9201		0.262	0.0221											5.24	16.9844
5.25	75.698		0.2625	0.03499											5.25	29.3555
5.26	77.8405		0.263	0.0221											5.26	30.571
5.27	78.7522		0.2635	0.04467											5.27	31.529
5.28	78.6202		0.264	0.04467											5.28	32.0337
5.29	78.7558		0.2645	-0.01014											5.29	32.3942
5.3	78.7041		0.265	0.03822											5.3	32.6312
5.31	79.2947		0.2655	0.01565											5.31	32.9402
5.32	79.2697		0.266	0.03499											5.32	33.1977
5.33	79.6462		0.2665	0.03499											5.33	33.5891
5.34	79.5945		0.267	0.05112											5.34	33.6612
5.35	79.6766		0.2675	0.05756											5.35	33.7539
5.36	79.5714		0.268	0.05112											5.36	33.9703
5.37	80.1084		0.2685	0.03499											5.37	34.1557
5.38	79.9764		0.269	0.06079											5.38	34.2381
5.39	80.567		0.2695	0.06724											5.39	34.2999
5.4	80.1941		0.27	0.0221											5.4	34.4029
5.41	80.303		0.2705	0.01243											5.41	34.5265
5.42	80.0373		0.271	0.03177											5.42	34.681
5.43	79.9588		0.2715	0.05112											5.43	34.7531
5.44	80.2817		0.272	0.05112											5.44	34.8973
5.45	80.1498		0.2725	0.04144											5.45	34.9488
5.46	80.3924		0.273	0.02532											5.46	34.9797
5.47	80.4745		0.2735	0.01887											5.47	35.0312
5.48	80.182		0.274	0.0092											5.48	35.1754
5.49	80.719		0.2745	0.02532											5.49	35.2269
5.5	80.6406		0.275	-0.000469											5.5	35.2888
5.51	80.6692		0.2755	-0.00692											5.51	35.4536
5.52	80.564		0.276	-0.00369											5.52	35.4124
5.53	80.432		0.2765	-0.03271											5.53	35.3712
5.54	80.7817		0.277	-0.02949											5.54	35.4124
5.55	80.6497		0.2775	-0.01659											5.55	35.4639
5.56	80.7051		0.278	0.00598											5.56	35.6493
5.57	80.8674		0.2785	0.01243											5.57	35.6699
5.58	80.6017		0.279	-0.000469											5.58	35.6905
5.59	81.0852		0.2795	0.00276											5.59	35.7111
5.6	80.7926		0.28	-0.01337											5.6	35.7214
5.61	81.1691		0.2805	0.03822											5.61	35.8862
5.62	81.2245		0.281	0.01243											5.62	35.8965
5.63	80.8784		0.2815	0.02532											5.63	35.9274
5.64	81.0408		0.282	0.00598											5.64	35.845
5.65	81.1229		0.2825	-0.00692											5.65	36.0098
5.66	80.8839		0.283	0.03499											5.66	35.9583
5.67	80.9928		0.2835	0.03822											5.67	35.9686
5.68	80.9678		0.284	0.03822											5.68	36.1128
5.69	81.4513		0.2845	-0.02304											5.69	36.0819
5.7	81.4531		0.285	-0.01337											5.7	36.1437
5.71	81.1874		0.2855	0.0092											5.71	36.2055
5.72	81.2695		0.286	0.00598											5.72	36.1849
5.73	80.9235		0.2865	-0.01981											5.73	36.0716
5.74	81.621		0.287	-0.00369											5.74	35.5154
5.75	81.7566		0.2875	-0.000469											5.75	26.9246
5.76	78.815		0.288	-0.03271											5.76	2.61488
5.77	68.0596		0.2885	-0.00692											5.77	0.85346
5.78	37.3421		0.289	0.01887											5.78	0.43113
5.79	19.5491		0.2895	0.01565											5.79	0.27662
5.8	9.99792		0.29	-0.000469											5.8	0.08091
5.81	5.10283		0.2905	0.01243											5.81	0.0191
5.82	2.83014		0.291	-0.00692											5.82	0.08091
5.83	1.01235		0.2915	-0.01014											5.83	0.0088
5.84	0.31844		0.292	0.04144											5.84	0.0191
5.85	-0.000844409		0.2925	0.03822											5.85	0.0088
5.86	-0.07929		0.293	0.00598											5.86	0.0294
5.87	-0.10422		0.2935	0.00276											5.87	0.03971
5.88	-0.20943		0.294	-0.01337											5.88	0.03971
5.89	-0.18084		0.2945	-0.00369											5.89	-0.0118
5.9	-0.20578		0.295	0.04144											5.9	-0.0118
5.91	-0.15043		0.2955	-0.00369											5.91	0.05001
5.92	-0.06832		0.296	0.01243											5.92	0.0603
5.93	-0.25381		0.2965	-0.01337											5.93	0.07061
5.94	0.09588		0.297	0.0092											5.94	-0.0324
5.95	-0.27691		0.2975	-0.00369											5.95	-0.13541
5.96	-0.08777		0.298	-0.01981											5.96	0.0088
5.97	0.07461		0.2985	-0.03916											5.97	0.0088
5.98	-0.05736		0.299	-0.0585											5.98	0.0294
5.99	0.13178		0.2995	-0.02304											5.99	0.0088
6	-0.08046		0.3	-0.01981											6	0.14271
6.01	-0.05187		0.3005	-0.04561											6.01	-0.0015
6.02	0.03023		0.301	-0.01337											6.02	-0.0221
6.03	-0.15526		0.3015	-0.03593											6.03	-0.0118
6.04	0.16768		0.302	-0.03916											6.04	-0.0324
6.05	0.11616		0.3025	0.01243											6.05	-0.0118
6.06	0.14522		0.303	0.00276											6.06	-0.0118
6.07	-0.03978		0.3035	-0.03271											6.07	0.0088
6.08	-0.33183		0.304	0.01887											6.08	0.0191
6.09	0.12537		0.3045	-0.03271											6.09	-0.0015
6.1	0.10092		0.305	-0.00692											6.1	-0.0118
6.11	0.07647		0.3055	-0.01659											6.11	-0.0427
6.12	0.07877		0.306	0.0092											6.12	-0.0427
6.13	-0.21328		0.3065	-0.03916											6.13	-0.0324
6.14	0.19041		0.307	-0.00692											6.14	0.07061
6.15	0.16595		0.3075	-0.01337											6.15	0.0191
6.16	0.38234		0.308	0.01887											6.16	0.0294
6.17	0.97334		0.3085	0.00598											6.17	-0.0221
6.18	1.69814		0.309	-0.04238											6.18	0.0191
6.19	3.65385		0.3095	0.00276											6.19	0.09121
6.2	6.65317		0.31	-0.000469											6.2	0.0603
6.21	12.2214		0.3105	0.00276											6.21	0.24572
6.22	21.2415		0.311	0.00276											6.22	0.32812
6.23	42.5708		0.3115	0.05112											6.23	0.80196
6.24	74.8178		0.312	0.02855											6.24	15.5526
6.25	75.4891		0.3125	0.04789											6.25	29.3349
6.26	77.9532		0.313	-0.01337											6.26	30.6019
6.27	78.5977		0.3135	0.02532											6.27	31.6526
6.28	78.9479		0.314	0.04467											6.28	31.8895
6.29	79.191		0.3145	0.01565											6.29	32.5488
6.3	79.1398		0.315	-0.01014											6.3	32.693
6.31	79.1421		0.3155	0.00598											6.31	33.0432
6.32	79.2247		0.316	-0.00692											6.32	33.2801
6.33	79.5213		0.3165	-0.02304											6.33	33.3934
6.34	79.8448		0.317	0.02855											6.34	33.7024
6.35	79.7133		0.3175	0.02855											6.35	33.7642
6.36	79.9296		0.318	-0.00369											6.36	33.9703
6.37	79.7714		0.3185	-0.000469											6.37	34.0836
6.38	79.9342		0.319	0.02855											6.38	34.0424
6.39	80.3379		0.3195	0.03499											6.39	34.4235
6.4	80.4205		0.32	-0.01337											6.4	34.4647
6.41	80.3158		0.3205	0.01565											6.41	34.6398
6.42	80.2913		0.321	-0.02304											6.42	34.6604
6.43	80.1063		0.3215	0.0221											6.43	34.6604
6.44	80.3495		0.322	0.01243											6.44	34.8561
6.45	80.5123		0.3225	-0.02304											6.45	34.8767
6.46	80.4878		0.323	0.0092											6.46	35.0003
6.47	80.8915		0.3235	-0.03593											6.47	35.0415
6.48	80.3854		0.324	0.00598											6.48	35.0106
6.49	80.6553		0.3245	0.03499											6.49	35.2269
6.5	80.7379		0.325	-0.00369											6.5	35.1239
6.51	80.767		0.3255	-0.01981											6.51	35.4227
6.52	80.9566		0.326	-0.01659											6.52	35.4227
6.53	80.7983		0.3265	0.02855											6.53	35.4845
6.54	80.8541		0.327	0.01243											6.54	35.5772
6.55	80.6691		0.3275	-0.02626											6.55	35.5257
6.56	80.8855		0.328	-0.03271											6.56	35.6287
6.57	81.0216		0.3285	0.04144											6.57	35.6699
6.58	81.2112		0.329	0.01887											6.58	35.6905
6.59	81.2403		0.3295	-0.01981											6.59	35.7832
6.6	81.2961		0.33	0.03499											6.6	35.7111
6.61	81.0041		0.3305	0.02532											6.61	35.7729
6.62	81.0064		0.331	0.07046											6.62	35.8141
6.63	81.2227		0.3315	0.03822											6.63	35.8759
6.64	81.2786		0.332	0.00598											6.64	36.1025
6.65	81.3344		0.3325	0.01565											6.65	35.8862
6.66	81.2832		0.333	0.03822											6.66	35.9686
6.67	81.1784		0.3335	0.05112											6.67	35.9995
6.68	81.4751		0.334	0.03177											6.68	36.0922
6.69	81.4774		0.3345	0.05756											6.69	36.1128
6.7	81.3994		0.335	0.04144											6.7	36.051
6.71	81.2947		0.3355	0.0221											6.71	36.1128
6.72	81.5914		0.336	0.01887											6.72	36.1746
6.73	81.674		0.3365	0.00598											6.73	36.0613
6.74	81.4622		0.337	0.00598											6.74	35.6184
6.75	81.4111		0.3375	0.0221											6.75	27.3057
6.76	79.1656		0.338	0.00598											6.76	2.69729
6.77	70.8726		0.3385	0.04144											6.77	0.84316
6.78	39.3528		0.339	0.03822											6.78	0.45173
6.79	20.4632		0.3395	0.01243											6.79	0.31782
6.8	10.4576		0.34	-0.00369											6.8	0.10151
6.81	5.4025		0.3405	0.00276											6.81	0.15301
6.82	3.05003		0.341	0.00598											6.82	0.10151
6.83	1.3933		0.3415	-0.01659											6.83	0.03971
6.84	0.48582		0.342	-0.00692											6.84	0.11181
6.85	-0.04703		0.3425	-0.00692											6.85	-0.0736
6.86	-0.28552		0.343	-0.00369											6.86	0.0088
6.87	-0.25643		0.3435	-0.01659											6.87	0.0088
6.88	-0.06678		0.344	-0.01014											6.88	0.0294
6.89	-0.19825		0.3445	-0.01659											6.89	0.10151
6.9	-0.11564		0.345	0.01243											6.9	-0.053
6.91	-0.24711		0.3455	-0.02949											6.91	0.0191
6.92	-0.16449		0.346	-0.04238											6.92	-0.0015
6.93	-0.00161		0.3465	-0.01337											6.93	-0.10451
6.94	-0.02603		0.347	-0.01659											6.94	0.08091
6.95	0.13685		0.3475	0.02532											6.95	-0.0427
6.96	-0.02137		0.348	-0.02949											6.96	-0.0015
6.97	-0.0458		0.3485	-0.01337											6.97	-0.0221
6.98	-0.04346		0.349	0.01243											6.98	-0.0015
6.99	-0.06789		0.3495	-0.00369											6.99	0.05001
7	-0.01204		0.35	0.00598											7	-0.0221
7.01	0.09733		0.3505	-0.00692											7.01	-0.0118
7.02	-0.03414		0.351	-0.03593											7.02	-0.0839
7.03	0.02172		0.3515	-0.05205											7.03	-0.0736
7.04	-0.00271		0.352	-0.02304											7.04	-0.0221
7.05	0.05313		0.3525	-0.03271											7.05	-0.0221
7.06	0.08223		0.353	0.01565											7.06	0.0088
7.07	0.13808		0.3535	-0.01659											7.07	-0.0324
7.08	0.00662		0.354	-0.01014											7.08	-0.0633
7.09	0.03571		0.3545	0.00276											7.09	0.03971
7.1	0.11831		0.355	-0.000469											7.1	0.0088
7.11	0.17416		0.3555	0.01565											7.11	0.0088
7.12	0.20326		0.356	-0.01337											7.12	-0.0633
7.13	0.09855		0.3565	-0.00692											7.13	-0.0633
7.14	0.20792		0.357	-0.01337											7.14	0.0603
7.15	0.02294		0.3575	-0.01659											7.15	-0.0324
7.16	0.21258		0.358	-0.000469											7.16	0.0191
7.17	0.83038		0.3585	0.01565											7.17	-0.0015
7.18	1.92983		0.359	-0.02304											7.18	-0.0118
7.19	3.45743		0.3595	-0.01337											7.19	0.13241
7.2	6.32299		0.36	-0.00369											7.2	0.0191
7.21	11.6236		0.3605	-0.01981											7.21	0.03971
7.22	20.1353		0.361	0.00598											7.22	0.22512
7.23	40.2873		0.3615	0.00598											7.23	0.83286
7.24	74.2736		0.362	0.0221											7.24	14.368
7.25	75.6139		0.3625	0.02532											7.25	29.3452
7.26	78.2922		0.363	0.00276											7.26	30.4886
7.27	78.7226		0.3635	-0.00369											7.27	31.5908
7.28	78.5376		0.364	0.0092											7.28	32.0028
7.29	79.4498		0.3645	0.0092											7.29	32.5076
7.3	79.1042		0.365	-0.01981											7.3	32.693
7.31	79.6418		0.3655	-0.01337											7.31	33.0123
7.32	79.5638		0.366	-0.04883											7.32	33.1977
7.33	79.2986		0.3665	-0.02949											7.33	33.4037
7.34	79.4347		0.367	-0.01014											7.34	33.8261
7.35	79.8116		0.3675	0.00598											7.35	33.7745
7.36	79.8407		0.368	-0.01337											7.36	33.9497
7.37	80.1642		0.3685	0.0092											7.37	33.9703
7.38	80.0327		0.369	0.04144											7.38	34.1763
7.39	80.0886		0.3695	0.00276											7.39	34.4956
7.4	80.5993		0.37	-0.01659											7.4	34.4647
7.41	80.4143		0.3705	0.01243											7.41	34.5677
7.42	80.6843		0.371	-0.01014											7.42	34.6398
7.43	80.6866		0.3715	-0.02626											7.43	34.8046
7.44	80.127		0.372	0.00598											7.44	34.8355
7.45	80.2364		0.3725	-0.02949											7.45	34.8973
7.46	80.4528		0.373	-0.01014											7.46	35.0209
7.47	80.6157		0.3735	0.00598											7.47	35.1445
7.48	80.9123		0.374	-0.00369											7.48	35.0621
7.49	80.7541		0.3745	0.04789											7.49	35.2681
7.5	80.6762		0.375	-0.03271											7.5	35.2578
7.51	80.7588		0.3755	-0.04238											7.51	35.3505
7.52	80.7344		0.376	-0.01014											7.52	35.3402
7.53	80.8972		0.3765	0.0092											7.53	35.4433
7.54	80.6587		0.377	0.00276											7.54	35.5566
7.55	81.1427		0.3775	-0.00369											7.55	35.6184
7.56	81.038		0.378	-0.03916											7.56	35.639
7.57	80.9601		0.3785	0.0221											7.57	35.5978
7.58	81.0159		0.379	0.00276											7.58	35.6596
7.59	80.938		0.3795	-0.01014											7.59	35.7317
7.6	81.3685		0.38	0.03822											7.6	35.8244
7.61	81.1835		0.3805	0.03822											7.61	35.8141
7.62	81.0253		0.381	0.03177											7.62	35.8038
7.63	81.0276		0.3815	-0.00692											7.63	35.8965
7.64	81.0567		0.382	0.01243											7.64	36.051
7.65	81.2731		0.3825	-0.00369											7.65	35.9274
7.66	81.1416		0.383	-0.01014											7.66	36.0098
7.67	81.358		0.3835	0.0092											7.67	36.0922
7.68	81.3871		0.384	0.01565											7.68	35.8965
7.69	80.9078		0.3845	0.03499											7.69	36.0613
7.7	81.4721		0.385	0.04789											7.7	36.0922
7.71	81.2603		0.3855	0.04144											7.71	36.2467
7.72	81.664		0.386	0.03822											7.72	36.2364
7.73	81.7199		0.3865	-0.00369											7.73	36.1849
7.74	81.2138		0.387	-0.01659											7.74	35.6493
7.75	81.3767		0.3875	0.0092											7.75	27.8104
7.76	79.3721		0.388	0.01243											7.76	2.75909
7.77	72.1762		0.3885	0.01887											7.77	0.85346
7.78	41.4591		0.389	0.0092											7.78	0.42083
7.79	21.3654		0.3895	0.00598											7.79	0.35903
7.8	10.7444		0.39	0.01243											7.8	0.13241
7.81	5.44841		0.3905	0.00598											7.81	0.09121
7.82	2.93538		0.391	0.01565											7.82	0.05001
7.83	1.33217		0.3915	-0.01659											7.83	0.09121
7.84	0.37117		0.392	0.03499											7.84	0.17362
7.85	0.07915		0.3925	0.01565											7.85	-0.0221
7.86	-0.42693		0.393	0.01887											7.86	0.0191
7.87	-0.39785		0.3935	0.01887											7.87	-0.0427
7.88	-0.2082		0.394	0.0092											7.88	-0.0118
7.89	-0.41994		0.3945	0.00276											7.89	0.09121
7.9	-0.15001		0.395	0.0092											7.9	-0.0118
7.91	-0.09417		0.3955	0.00276											7.91	0.0088
7.92	-0.14535		0.396	0.00276											7.92	-0.0324
7.93	-0.35709		0.3965	0.0092											7.93	-0.0427
7.94	-0.40828		0.397	-0.000469											7.94	0.08091
7.95	0.07572		0.3975	0.02855											7.95	0.0191
7.96	0.07805		0.398	0.02532											7.96	-0.0221
7.97	0.05362		0.3985	-0.02949											7.97	-0.0221
7.98	0.13623		0.399	0.01887											7.98	-0.0427
7.99	-0.3431		0.3995	0.0092											7.99	0.0191
8	0.03386		0.4	0.01565											8	-0.0118
			0.4005	0.01565											8.01	-0.0221
			0.401	-0.01014											8.02	-0.0427
			0.4015	0.0221											8.03	-0.0427
			0.402	0.0221											8.04	0.13241
			0.4025	-0.01659											8.05	-0.053
			0.403	0.03499											8.06	-0.0221
			0.4035	0.00598											8.07	-0.0427
			0.404	-0.01981											8.08	-0.0015
			0.4045	-0.000469											8.09	0.10151
			0.405	0.01565											8.1	-0.0324
			0.4055	-0.03271											8.11	-0.0736
			0.406	-0.00692											8.12	0.0088
			0.4065	0.00276											8.13	-0.053
			0.407	-0.01014											8.14	0.09121
			0.4075	-0.01981											8.15	-0.0839
			0.408	0.01565											8.16	-0.0221
			0.4085	-0.01659											8.17	0.05001
			0.409	-0.01337											8.18	-0.0015
			0.4095	0.00276											8.19	0.0603
			0.41	-0.00692											8.2	-0.0015
			0.4105	0.01565											8.21	0.16331
			0.411	-0.00692											8.22	0.31782
			0.4115	-0.02949											8.23	0.70925
			0.412	0.01243											8.24	12.8023
			0.4125	-0.01337											8.25	29.2937
			0.413	-0.01337											8.26	30.6431
			0.4135	0.03499											8.27	31.5187
			0.414	-0.00369											8.28	32.0337
			0.4145	-0.01981											8.29	32.5797
			0.415	-0.02626											8.3	32.6312
			0.4155	0.01565											8.31	33.0226
			0.416	-0.03271											8.32	33.2698
			0.4165	0.0092											8.33	33.4037
			0.417	-0.01981											8.34	33.7024
			0.4175	-0.01014											8.35	33.6612
			0.418	-0.000469											8.36	33.8672
			0.4185	-0.04238											8.37	34.063
			0.419	0.0221											8.38	34.2381
			0.4195	0.03177											8.39	34.4132
			0.42	-0.02304											8.4	34.4647
			0.4205	-0.02949											8.41	34.5368
			0.421	-0.04561											8.42	34.5574
			0.4215	-0.03593											8.43	34.6707
			0.422	-0.02626											8.44	34.8973
			0.4225	-0.03271											8.45	34.8973
			0.423	0.00276											8.46	35.0415
			0.4235	-0.02626											8.47	35.1033
			0.424	-0.00369											8.48	35.1651
			0.4245	0.03177											8.49	35.3402
			0.425	-0.02304											8.5	35.2681
			0.4255	-0.01337											8.51	35.3608
			0.426	-0.00369											8.52	35.3197
			0.4265	-0.02949											8.53	35.4433
			0.427	-0.02304											8.54	35.5669
			0.4275	-0.02304											8.55	35.5154
			0.428	-0.01014											8.56	35.6596
			0.4285	0.04467											8.57	35.5463
			0.429	0.01243											8.58	35.6802
			0.4295	-0.03916											8.59	35.845
			0.43	0.04467											8.6	35.7729
			0.4305	0.02855											8.61	35.8038
			0.431	0.05434											8.62	35.8656
			0.4315	-0.01014											8.63	35.9068
			0.432	0.00276											8.64	36.0819
			0.4325	0.00598											8.65	36.0407
			0.433	-0.01337											8.66	35.9583
			0.4335	-0.02949											8.67	36.0407
			0.434	0.0092											8.68	36.1231
			0.4345	-0.01337											8.69	36.1231
			0.435	-0.01014											8.7	36.1025
			0.4355	0.01243											8.71	36.2158
			0.436	-0.01337											8.72	36.1334
			0.4365	-0.00369											8.73	36.1231
			0.437	-0.03916											8.74	35.742
			0.4375	-0.00692											8.75	28.2534
			0.438	-0.01981											8.76	2.8312
			0.4385	0.01887											8.77	0.84316
			0.439	0.01243											8.78	0.37963
			0.4395	-0.02626											8.79	0.40023
			0.44	0.02532											8.8	0.15301
			0.4405	0.01887											8.81	0.14271
			0.441	0.0092											8.82	0.0191
			0.4415	-0.01659											8.83	-0.0015
			0.442	0.00276											8.84	0.09121
			0.4425	0.00598											8.85	0.05001
			0.443	0.01887											8.86	0.05001
			0.4435	0.0221											8.87	-0.053
			0.444	-0.01337											8.88	-0.0324
			0.4445	0.01243											8.89	0.03971
			0.445	-0.000469											8.9	-0.0221
			0.4455	0.05112											8.91	-0.0015
			0.446	-0.01337											8.92	-0.0221
			0.4465	0.01887											8.93	-0.0324
			0.447	0.04467											8.94	0.03971
			0.4475	0.05434											8.95	0.0294
			0.448	0.02532											8.96	-0.0015
			0.4485	0.01243											8.97	-0.0324
			0.449	0.01565											8.98	-0.0324
			0.4495	0.01565											8.99	0.0603
			0.45	-0.01337											9	0.0088
			0.4505	0.01887											9.01	-0.053
			0.451	0.00598											9.02	0.0191
			0.4515	0.02855											9.03	-0.0942
			0.452	0.00598											9.04	0.09121
			0.4525	0.02855											9.05	-0.0324
			0.453	0.02532											9.06	-0.0839
			0.4535	0.00276											9.07	-0.0839
			0.454	0.03822											9.08	-0.0736
			0.4545	-0.00369											9.09	0.12211
			0.455	0.00276											9.1	-0.0221
			0.4555	0.01243											9.11	-0.0736
			0.456	0.01565											9.12	-0.0839
			0.4565	0.0092											9.13	-0.0736
			0.457	0.01243											9.14	0.13241
			0.4575	0.03177											9.15	-0.0015
			0.458	0.00598											9.16	0.03971
			0.4585	0.01243											9.17	-0.0633
			0.459	0.01887											9.18	0.0191
			0.4595	0.00598											9.19	0.08091
			0.46	0.01243											9.2	0.0191
			0.4605	-0.03271											9.21	0.15301
			0.461	-0.01981											9.22	0.29722
			0.4615	0.0221											9.23	0.71955
			0.462	-0.00692											9.24	11.2366
			0.4625	0.00598											9.25	29.2422
			0.463	-0.00369											9.26	30.5813
			0.4635	0.01243											9.27	31.5496
			0.464	0.01887											9.28	31.9822
			0.4645	0.0092											9.29	32.3942
			0.465	-0.01981											9.3	32.6312
			0.4655	-0.00692											9.31	32.9299
			0.466	-0.01659											9.32	33.311
			0.4665	-0.01014											9.33	33.4964
			0.467	-0.02626											9.34	33.4964
			0.4675	0.0092											9.35	33.7333
			0.468	-0.04883											9.36	33.8775
			0.4685	0.00276											9.37	34.0939
			0.469	0.03177											9.38	34.1969
			0.4695	0.03499											9.39	34.3102
			0.47	-0.01659											9.4	34.4441
			0.4705	-0.03916											9.41	34.5574
			0.471	0.02532											9.42	34.5574
			0.4715	-0.01014											9.43	34.6604
			0.472	-0.03916											9.44	34.8973
			0.4725	-0.02949											9.45	34.9694
			0.473	0.01565											9.46	35.0209
			0.4735	-0.01981											9.47	35.1445
			0.474	-0.000469											9.48	35.1857
			0.4745	0.06079											9.49	35.2269
			0.475	-0.03593											9.5	35.2991
			0.4755	0.00598											9.51	35.3712
			0.476	0.00276											9.52	35.2991
			0.4765	0.00598											9.53	35.3712
			0.477	-0.01337											9.54	35.4639
			0.4775	0.0221											9.55	35.5772
			0.478	-0.05205											9.56	35.6184
			0.4785	0.01887											9.57	35.6184
			0.479	0.02532											9.58	35.7008
			0.4795	-0.02949											9.59	35.7729
			0.48	0.02532											9.6	35.8553
			0.4805	0.02532											9.61	35.9274
			0.481	0.01565											9.62	35.8553
			0.4815	0.01243											9.63	35.845
			0.482	-0.01337											9.64	35.948
			0.4825	-0.03593											9.65	35.9171
			0.483	-0.02304											9.66	35.9995
			0.4835	-0.01337											9.67	36.0716
			0.484	-0.02949											9.68	36.1643
			0.4845	0.01565											9.69	36.0716
			0.485	-0.02304											9.7	36.0304
			0.4855	-0.03916											9.71	36.1849
			0.486	-0.000469											9.72	36.1849
			0.4865	-0.00369											9.73	36.154
			0.487	-0.01659											9.74	35.6287
			0.4875	-0.01659											9.75	28.6654
			0.488	-0.04561											9.76	2.8209
			0.4885	-0.02626											9.77	0.92556
			0.489	-0.00692											9.78	0.46203
			0.4895	-0.00369											9.79	0.27662
			0.49	-0.000469											9.8	0.21482
			0.4905	0.00276											9.81	0.10151
			0.491	-0.00692											9.82	0.07061
			0.4915	-0.02304											9.83	0.07061
			0.492	0.01887											9.84	-0.0118
			0.4925	0.01565											9.85	0.0191
			0.493	-0.01014											9.86	0.05001
			0.4935	-0.00369											9.87	0.0294
			0.494	-0.01337											9.88	-0.0118
			0.4945	-0.01659											9.89	-0.0118
			0.495	0.01887											9.9	-0.0015
			0.4955	0.0221											9.91	0.0088
			0.496	-0.05528											9.92	0.0088
			0.4965	-0.02626											9.93	-0.0221
			0.497	-0.00369											9.94	0.05001
			0.4975	0.03499											9.95	0.0088
			0.498	-0.01981											9.96	0.05001
			0.4985	0.01887											9.97	-0.0221
			0.499	0.03822											9.98	-0.0221
			0.4995	0.01565											9.99	0.05001
			0.5	0.02855											10	0.03971
			0.5005	0.03822											10.01	-0.0118
			0.501	0.01243											10.02	-0.053
			0.5015	0.04144											10.03	-0.0324
			0.502	0.01887											10.04	0.0191
			0.5025	0.01565											10.05	0.0088
			0.503	-0.00369											10.06	-0.0015
			0.5035	-0.01014											10.07	0.0191
			0.504	0.00598											10.08	-0.0015
			0.5045	0.0092											10.09	-0.0015
			0.505	0.01565											10.1	0.0088
			0.5055	-0.00369											10.11	0.05001
			0.506	0.0221											10.12	-0.0118
			0.5065	-0.00692											10.13	-0.0221
			0.507	0.0092											10.14	-0.0015
			0.5075	0.01565											10.15	-0.0324
			0.508	0.00276											10.16	0.0603
			0.5085	-0.01014											10.17	0.03971
			0.509	-0.00369											10.18	0.03971
			0.5095	-0.00692											10.19	-0.0427
			0.51	-0.02949											10.2	0.0088
			0.5105	0.00598											10.21	0.19421
			0.511	0.02532											10.22	0.35903
			0.5115	0.0092											10.23	0.74015
			0.512	0.02855											10.24	10.0829
			0.5125	-0.00369											10.25	29.2319
			0.513	0.00598											10.26	30.4474
			0.5135	0.0092											10.27	31.6629
			0.514	0.03177											10.28	31.941
			0.5145	0.00598											10.29	32.3633
			0.515	-0.00692											10.3	32.6518
			0.5155	0.00276											10.31	32.9299
			0.516	0.01243											10.32	33.3831
			0.5165	0.01565											10.33	33.3728
			0.517	0.01243											10.34	33.5067
			0.5175	-0.03916											10.35	33.6921
			0.518	-0.01337											10.36	34.0218
			0.5185	0.01243											10.37	34.2484
			0.519	0.04144											10.38	34.2072
			0.5195	0.02855											10.39	34.3926
			0.52	0.01243											10.4	34.5368
			0.5205	0.01887											10.41	34.6604
			0.521	-0.01981											10.42	34.8355
			0.5215	-0.00369											10.43	34.7531
			0.522	-0.02626											10.44	34.9385
			0.5225	-0.02626											10.45	35.0415
			0.523	0.00276											10.46	35.0518
			0.5235	-0.00692											10.47	35.2681
			0.524	0.00276											10.48	35.1857
			0.5245	0.03822											10.49	35.2166
			0.525	0.0092											10.5	35.2888
			0.5255	0.0092											10.51	35.3712
			0.526	-0.01337											10.52	35.4536
			0.5265	-0.00692											10.53	35.4639
			0.527	-0.02304											10.54	35.5566
			0.5275	0.00598											10.55	35.5257
			0.528	-0.03593											10.56	35.5051
			0.5285	0.00598											10.57	35.7111
			0.529	0.00598											10.58	35.7523
			0.5295	-0.03271											10.59	35.8141
			0.53	0.0092											10.6	35.7214
			0.5305	0.06401											10.61	35.7832
			0.531	0.01243											10.62	35.948
			0.5315	-0.03916											10.63	35.9686
			0.532	-0.02304											10.64	35.9377
			0.5325	-0.02304											10.65	35.9068
			0.533	-0.04561											10.66	36.0098
			0.5335	0.0092											10.67	36.0407
			0.534	-0.01014											10.68	36.0613
			0.5345	0.01565											10.69	36.051
			0.535	-0.000469											10.7	36.1025
			0.5355	-0.00369											10.71	36.2879
			0.536	0.02532											10.72	36.2673
			0.5365	-0.02626											10.73	36.1231
			0.537	-0.01981											10.74	35.536
			0.5375	0.00598											10.75	29.1495
			0.538	-0.02304											10.76	2.96511
			0.5385	-0.02304											10.77	0.95647
			0.539	-0.02626											10.78	0.43113
			0.5395	-0.01014											10.79	0.19421
			0.54	-0.01014											10.8	0.16331
			0.5405	0.01565											10.81	0.0603
			0.541	-0.000469											10.82	0.20452
			0.5415	-0.02949											10.83	-0.0015
			0.542	0.0092											10.84	0.0191
			0.5425	-0.04883											10.85	-0.0221
			0.543	-0.01981											10.86	-0.053
			0.5435	-0.000469											10.87	0.09121
			0.544	0.00276											10.88	-0.0736
			0.5445	-0.03593											10.89	0.05001
			0.545	0.01887											10.9	-0.0118
			0.5455	0.01243											10.91	-0.053
			0.546	-0.05205											10.92	0.03971
			0.5465	-0.02949											10.93	0.0294
			0.547	0.02532											10.94	0.07061
			0.5475	0.02532											10.95	-0.0221
			0.548	-0.01981											10.96	-0.0633
			0.5485	0.00598											10.97	0.0294
			0.549	-0.00692											10.98	0.05001
			0.5495	0.0092											10.99	-0.0942
			0.55	0.01565											11	-0.0221
			0.5505	0.01565											11.01	-0.0015
			0.551	-0.000469											11.02	0.05001
			0.5515	-0.01014											11.03	-0.053
			0.552	0.0092											11.04	-0.0427
			0.5525	0.01565											11.05	-0.0324
			0.553	-0.00692											11.06	0.0294
			0.5535	0.01887											11.07	0.03971
			0.554	0.01887											11.08	-0.0015
			0.5545	-0.04883											11.09	-0.0427
			0.555	0.02532											11.1	-0.0427
			0.5555	0.02532											11.11	0.0603
			0.556	0.01565											11.12	0.08091
			0.5565	-0.01014											11.13	-0.0118
			0.557	0.00598											11.14	-0.14571
			0.5575	-0.02304											11.15	-0.053
			0.558	-0.00692											11.16	0.03971
			0.5585	0.01887											11.17	0.09121
			0.559	0.00276											11.18	0.0191
			0.5595	0.03177											11.19	0.0191
			0.56	-0.00369											11.2	0.12211
			0.5605	0.01565											11.21	0.15301
			0.561	0.01243											11.22	0.37963
			0.5615	-0.01014											11.23	0.66805
			0.562	0.01887											11.24	8.97042
			0.5625	0.01243											11.25	29.2834
			0.563	-0.02304											11.26	30.4577
			0.5635	0.00276											11.27	31.6217
			0.564	0.05434											11.28	31.8689
			0.5645	-0.02304											11.29	32.4046
			0.565	0.03177											11.3	32.796
			0.5655	-0.01981											11.31	32.9196
			0.566	0.0092											11.32	33.3419
			0.5665	-0.01337											11.33	33.3316
			0.567	0.01565											11.34	33.5994
			0.5675	0.0092											11.35	33.6715
			0.568	-0.000469											11.36	33.9291
			0.5685	-0.00369											11.37	34.3205
			0.569	0.0092											11.38	34.2072
			0.5695	0.03822											11.39	34.3617
			0.57	-0.02304											11.4	34.5265
			0.5705	0.01565											11.41	34.4853
			0.571	0.01243											11.42	34.784
			0.5715	-0.00369											11.43	34.9076
			0.572	0.00276											11.44	34.8664
			0.5725	0.02855											11.45	34.8973
			0.573	0.02532											11.46	34.9591
			0.5735	0.0092											11.47	35.1445
			0.574	0.03822											11.48	35.1342
			0.5745	0.01565											11.49	35.1857
			0.575	0.01565											11.5	35.2578
			0.5755	-0.02626											11.51	35.4227
			0.576	0.03499											11.52	35.5051
			0.5765	0.01243											11.53	35.4536
			0.577	-0.00369											11.54	35.4845
			0.5775	-0.02304											11.55	35.4433
			0.578	0.00598											11.56	35.6287
			0.5785	0.02532											11.57	35.7832
			0.579	-0.01981											11.58	35.6493
			0.5795	0.00598											11.59	35.742
			0.58	0.01243											11.6	35.7626
			0.5805	0.05434											11.61	35.9686
			0.581	-0.02304											11.62	35.9068
			0.5815	-0.000469											11.63	35.8965
			0.582	-0.01014											11.64	35.9274
			0.5825	-0.01014											11.65	35.9892
			0.583	0.00598											11.66	36.051
			0.5835	-0.02626											11.67	36.154
			0.584	0.00598											11.68	36.0304
			0.5845	-0.000469											11.69	36.1334
			0.585	-0.02626											11.7	36.1437
			0.5855	-0.03271											11.71	36.154
			0.586	0.01243											11.72	36.2158
			0.5865	-0.02626											11.73	36.154
			0.587	-0.00369											11.74	35.5566
			0.5875	-0.01659											11.75	29.4379
			0.588	0.00598											11.76	3.00631
			0.5885	0.0221											11.77	1.03888
			0.589	-0.000469											11.78	0.48264
			0.5895	-0.01337											11.79	0.30752
			0.59	-0.03916											11.8	0.17362
			0.5905	-0.03271											11.81	0.11181
			0.591	-0.00692											11.82	0.19421
			0.5915	-0.00692											11.83	0.03971
			0.592	-0.01337											11.84	0.0603
			0.5925	-0.03916											11.85	0.03971
			0.593	-0.01014											11.86	0.0191
			0.5935	-0.00369											11.87	0.15301
			0.594	-0.01337											11.88	0.0294
			0.5945	-0.01659											11.89	0.03971
			0.595	0.04467											11.9	-0.0324
			0.5955	0.02532											11.91	0.0191
			0.596	-0.00692											11.92	0.18391
			0.5965	-0.04883											11.93	0.0088
			0.597	0.01887											11.94	0.0088
			0.5975	0.02855											11.95	0.09121
			0.598	-0.03271											11.96	0.03971
			0.5985	-0.00692											11.97	0.07061
			0.599	-0.01337											11.98	0.0294
			0.5995	-0.03593											11.99	-0.0118
			0.6	-0.00692											12	0.0294
			0.6005	-0.01981											12.01	0.0603
			0.601	-0.02304											12.02	0.03971
			0.6015	0.0221											12.03	0.0294
			0.602	-0.02949											12.04	-0.0221
			0.6025	0.01243											12.05	-0.0942
			0.603	-0.04238											12.06	0.08091
			0.6035	0.01887											12.07	0.0603
			0.604	-0.01659											12.08	0.0088
			0.6045	-0.01014											12.09	0.0191
			0.605	-0.03271											12.1	0.08091
			0.6055	-0.03916											12.11	0.10151
			0.606	-0.01337											12.12	0.09121
			0.6065	-0.01337											12.13	0.0088
			0.607	0.00598											12.14	0.0191
			0.6075	-0.02949											12.15	-0.0324
			0.608	-0.000469											12.16	0.05001
			0.6085	-0.000469											12.17	0.0603
			0.609	-0.00369											12.18	-0.0015
			0.6095	-0.03593											12.19	0.0191
			0.61	-0.01014											12.2	0.13241
			0.6105	0.0092											12.21	0.17362
			0.611	-0.01014											12.22	0.34873
			0.6115	0.03822											12.23	0.67835
			0.612	0.00598											12.24	8.06396
			0.6125	0.02855											12.25	29.3246
			0.613	-0.01014											12.26	30.5607
			0.6135	0.01565											12.27	31.5908
			0.614	0.02855											12.28	31.9925
			0.6145	0.00276											12.29	32.4355
			0.615	0.01565											12.3	32.7445
			0.6155	-0.000469											12.31	33.0535
			0.616	-0.00369											12.32	33.3831
			0.6165	0.02532											12.33	33.4037
			0.617	0.02532											12.34	33.7745
			0.6175	0.00276											12.35	33.8672
			0.618	0.04144											12.36	33.9497
			0.6185	-0.000469											12.37	34.1454
			0.619	0.04144											12.38	34.1763
			0.6195	0.01887											12.39	34.2793
			0.62	-0.00369											12.4	34.4441
			0.6205	-0.01014											12.41	34.5574
			0.621	-0.01981											12.42	34.7325
			0.6215	0.01887											12.43	34.7428
			0.622	0.0092											12.44	34.887
			0.6225	0.00276											12.45	34.9282
			0.623	-0.00369											12.46	35.093
			0.6235	0.01565											12.47	35.0003
			0.624	-0.01337											12.48	35.2269
			0.6245	0.01565											12.49	35.2475
			0.625	0.00598											12.5	35.3402
			0.6255	0.04144											12.51	35.4227
			0.626	0.00276											12.52	35.3402
			0.6265	-0.000469											12.53	35.3815
			0.627	0.00598											12.54	35.4742
			0.6275	-0.01981											12.55	35.5978
			0.628	0.0092											12.56	35.6287
			0.6285	0.04144											12.57	35.639
			0.629	-0.01014											12.58	35.7317
			0.6295	-0.02304											12.59	35.742
			0.63	0.02855											12.6	35.8347
			0.6305	0.01887											12.61	35.948
			0.631	-0.00692											12.62	35.8656
			0.6315	0.01565											12.63	35.8141
			0.632	-0.00692											12.64	35.9274
			0.6325	0.0092											12.65	36.0201
			0.633	-0.000469											12.66	35.9995
			0.6335	0.01565											12.67	36.1437
			0.634	-0.00692											12.68	36.051
			0.6345	0.00598											12.69	36.1746
			0.635	-0.01014											12.7	36.154
			0.6355	-0.00692											12.71	35.9995
			0.636	0.0221											12.72	36.3291
			0.6365	0.00598											12.73	36.154
			0.637	0.0092											12.74	35.6596
			0.6375	-0.03271											12.75	29.7985
			0.638	0.04467											12.76	3.00631
			0.6385	-0.01981											12.77	0.98737
			0.639	0.00276											12.78	0.46203
			0.6395	-0.000469											12.79	0.29722
			0.64	-0.02626											12.8	0.17362
			0.6405	-0.000469											12.81	0.19421
			0.641	0.03177											12.82	0.14271
			0.6415	0.01565											12.83	-0.0221
			0.642	0.0092											12.84	0.0603
			0.6425	0.00276											12.85	0.0088
			0.643	-0.00369											12.86	0.08091
			0.6435	0.01243											12.87	0.10151
			0.644	-0.01014											12.88	-0.0221
			0.6445	-0.01337											12.89	0.0088
			0.645	0.01243											12.9	-0.0118
			0.6455	0.0221											12.91	0.0088
			0.646	-0.02949											12.92	0.0294
			0.6465	-0.01981											12.93	-0.0221
			0.647	0.04467											12.94	0.03971
			0.6475	0.05756											12.95	-0.0015
			0.648	0.00598											12.96	0.07061
			0.6485	-0.01337											12.97	-0.0118
			0.649	-0.00692											12.98	-0.0736
			0.6495	-0.05528											12.99	-0.0221
			0.65	0.03822											13	-0.0427
			0.6505	-0.000469											13.01	0.05001
			0.651	-0.000469											13.02	0.0088
			0.6515	-0.00369											13.03	0.0294
			0.652	-0.00692											13.04	0.0191
			0.6525	-0.01337											13.05	-0.0015
			0.653	-0.02949											13.06	0.07061
			0.6535	-0.01337											13.07	0.0294
			0.654	-0.02949											13.08	-0.0015
			0.6545	0.0092											13.09	-0.0324
			0.655	-0.01337											13.1	-0.0118
			0.6555	-0.01014											13.11	0.07061
			0.656	-0.000469											13.12	0.0603
			0.6565	-0.03916											13.13	-0.0221
			0.657	-0.01981											13.14	-0.0221
			0.6575	-0.01981											13.15	-0.0221
			0.658	-0.04883											13.16	0.03971
			0.6585	-0.06173											13.17	0.05001
			0.659	-0.00692											13.18	0.0191
			0.6595	-0.00692											13.19	0.0191
			0.66	-0.02626											13.2	0.05001
			0.6605	0.01887											13.21	0.22512
			0.661	-0.02304											13.22	0.31782
			0.6615	-0.000469											13.23	0.63715
			0.662	0.01887											13.24	7.34291
			0.6625	0.02532											13.25	29.2937
			0.663	-0.0585											13.26	30.5298
			0.6635	0.01565											13.27	31.6526
			0.664	0.0092											13.28	32.0131
			0.6645	0.00276											13.29	32.3221
			0.665	0.00276											13.3	32.7548
			0.6655	-0.02949											13.31	33.0535
			0.666	-0.01014											13.32	33.3316
			0.6665	-0.01337											13.33	33.3831
			0.667	-0.01014											13.34	33.5685
			0.6675	-0.00369											13.35	33.7745
			0.668	0.0221											13.36	33.9291
			0.6685	-0.03593											13.37	34.1145
			0.669	0.02532											13.38	34.2793
			0.6695	-0.02304											13.39	34.3411
			0.67	0.02532											13.4	34.3617
			0.6705	0.0221											13.41	34.6192
			0.671	0.01243											13.42	34.6604
			0.6715	-0.01014											13.43	34.8252
			0.672	-0.02949											13.44	34.8664
			0.6725	0.0221											13.45	34.9488
			0.673	-0.03916											13.46	35.1342
			0.6735	-0.00369											13.47	35.093
			0.674	0.01887											13.48	35.2166
			0.6745	0.03499											13.49	35.2991
			0.675	0.01565											13.5	35.3505
			0.6755	-0.000469											13.51	35.4124
			0.676	0.00598											13.52	35.4021
			0.6765	-0.01014											13.53	35.5154
			0.677	-0.01981											13.54	35.5566
			0.6775	0.00276											13.55	35.6081
			0.678	0.02532											13.56	35.7626
			0.6785	-0.00369											13.57	35.6699
			0.679	0.01887											13.58	35.7832
			0.6795	-0.01659											13.59	35.7523
			0.68	0.03499											13.6	35.7626
			0.6805	0.02532											13.61	36.0304
			0.681	0.00276											13.62	35.9686
			0.6815	-0.03593											13.63	35.8965
			0.682	-0.02304											13.64	36.0098
			0.6825	-0.02304											13.65	35.9789
			0.683	-0.00692											13.66	36.0613
			0.6835	0.02532											13.67	36.0613
			0.684	0.03177											13.68	36.0613
			0.6845	0.01243											13.69	36.0716
			0.685	-0.00692											13.7	36.1334
			0.6855	0.02532											13.71	36.3085
			0.686	0.01565											13.72	36.257
			0.6865	0.01243											13.73	36.1849
			0.687	0.00276											13.74	35.6596
			0.6875	-0.01337											13.75	30.1075
			0.688	0.03822											13.76	3.18142
			0.6885	-0.01337											13.77	0.96677
			0.689	-0.00369											13.78	0.47234
			0.6895	0.02855											13.79	0.26632
			0.69	0.0092											13.8	0.15301
			0.6905	-0.000469											13.81	0.13241
			0.691	0.04144											13.82	-0.0015
			0.6915	0.01243											13.83	-0.053
			0.692	0.00276											13.84	-0.0324
			0.6925	0.00598											13.85	-0.0427
			0.693	0.00598											13.86	0.03971
			0.6935	0.01887											13.87	-0.053
			0.694	-0.01659											13.88	-0.0427
			0.6945	0.01243											13.89	-0.0118
			0.695	0.04467											13.9	-0.0118
			0.6955	0.0221											13.91	0.03971
			0.696	-0.01659											13.92	-0.0736
			0.6965	-0.00369											13.93	-0.0221
			0.697	0.03177											13.94	-0.0324
			0.6975	0.06724											13.95	-0.0839
			0.698	0.00276											13.96	0.0088
			0.6985	0.01887											13.97	-0.11481
			0.699	0.00598											13.98	-0.0221
			0.6995	0.0092											13.99	-0.0118
			0.7	0.00598											14	-0.0221
			0.7005	-0.01337											14.01	0.05001
			0.701	-0.00692											14.02	0.0294
			0.7015	-0.02304											14.03	-0.0324
			0.702	-0.01337											14.04	-0.0427
			0.7025	0.03177											14.05	-0.0015
			0.703	-0.02304											14.06	0.05001
			0.7035	0.00276											14.07	-0.10451
			0.704	-0.03593											14.08	-0.0633
			0.7045	-0.03593											14.09	-0.0736
			0.705	-0.03916											14.1	-0.0427
			0.7055	0.00276											14.11	0.05001
			0.706	0.01243											14.12	-0.0839
			0.7065	-0.03916											14.13	-0.0324
			0.707	-0.02626											14.14	-0.0221
			0.7075	-0.01337											14.15	-0.0324
			0.708	-0.000469											14.16	0.09121
			0.7085	-0.000469											14.17	-0.0221
			0.709	-0.01659											14.18	-0.0221
			0.7095	-0.00369											14.19	0.03971
			0.71	-0.0585											14.2	0.0088
			0.7105	-0.01337											14.21	0.25602
			0.711	-0.02626											14.22	0.17362
			0.7115	0.00276											14.23	0.61654
			0.712	0.01565											14.24	6.72487
			0.7125	0.02855											14.25	29.2422
			0.713	-0.03916											14.26	30.5092
			0.7135	0.04467											14.27	31.5599
			0.714	0.04467											14.28	31.9925
			0.7145	-0.01659											14.29	32.353
			0.715	0.0092											14.3	32.6724
			0.7155	0.00276											14.31	32.9093
			0.716	0.01243											14.32	33.1359
			0.7165	-0.02304											14.33	33.4037
			0.717	-0.00369											14.34	33.6406
			0.7175	0.00598											14.35	33.7127
			0.718	0.03499											14.36	34.0115
			0.7185	0.01565											14.37	33.9806
			0.719	-0.02949											14.38	34.1557
			0.7195	0.01243											14.39	34.3514
			0.72	-0.04238											14.4	34.4338
			0.7205	0.00598											14.41	34.7119
			0.721	-0.00692											14.42	34.5574
			0.7215	-0.02304											14.43	34.681
			0.722	-0.01981											14.44	34.8149
			0.7225	-0.01659											14.45	35.0003
			0.723	-0.00369											14.46	35.093
			0.7235	0.00276											14.47	34.99
			0.724	0.00598											14.48	35.1857
			0.7245	0.01887											14.49	35.2578
			0.725	-0.03271											14.5	35.3299
			0.7255	-0.02949											14.51	35.3815
			0.726	-0.01014											14.52	35.3712
			0.7265	-0.01981											14.53	35.4433
			0.727	0.01243											14.54	35.5669
			0.7275	-0.03271											14.55	35.5978
			0.728	0.02855											14.56	35.7008
			0.7285	0.01243											14.57	35.6184
			0.729	0.00276											14.58	35.7729
			0.7295	-0.00692											14.59	35.7626
			0.73	-0.01659											14.6	35.8759
			0.7305	0.04789											14.61	35.9892
			0.731	-0.02626											14.62	35.9068
			0.7315	0.02532											14.63	35.9171
			0.732	0.01565											14.64	35.9892
			0.7325	-0.000469											14.65	36.0201
			0.733	-0.01981											14.66	36.0304
			0.7335	-0.03593											14.67	35.9686
			0.734	-0.01981											14.68	36.0922
			0.7345	-0.04883											14.69	36.1231
			0.735	-0.05528											14.7	36.1849
			0.7355	-0.0714											14.71	36.154
			0.736	-0.0714											14.72	36.1849
			0.7365	-0.10686											14.73	36.1025
			0.737	-0.10364											14.74	35.6905
			0.7375	-0.12298											14.75	30.4371
			0.738	-0.11976											14.76	3.19172
			0.7385	-0.1262											14.77	0.87406
			0.739	-0.12943											14.78	0.34873
			0.7395	-0.1262											14.79	0.24572
			0.74	-0.1262											14.8	0.18391
			0.7405	-0.12298											14.81	0.09121
			0.741	-0.10364											14.82	-0.0221
			0.7415	-0.11653											14.83	-0.0221
			0.742	-0.1262											14.84	-0.0015
			0.7425	-0.10364											14.85	-0.0633
			0.743	-0.11976											14.86	-0.0015
			0.7435	-0.11653											14.87	-0.11481
			0.744	-0.11331											14.88	-0.0324
			0.7445	-0.13265											14.89	-0.0427
			0.745	-0.07462											14.9	-0.053
			0.7455	-0.11331											14.91	0.0191
			0.746	-0.1391											14.92	-0.0633
			0.7465	-0.14232											14.93	-0.0427
			0.747	-0.11008											14.94	-0.0324
			0.7475	-0.13265											14.95	-0.0324
			0.748	-0.19068											14.96	0.05001
			0.7485	-0.2197											14.97	-0.10451
			0.749	-0.29708											14.98	-0.0839
			0.7495	-0.38735											14.99	-0.053
			0.75	-0.62592											15	-0.053
			0.7505	-0.87094											15.01	-0.0324
			0.751	-0.83871											15.02	-0.0839
			0.7515	-0.8516											15.03	-0.0736
			0.752	-1.02247											15.04	-0.0839
			0.7525	-1.01925											15.05	-0.0633
			0.753	-1.05149											15.06	-0.12511
			0.7535	-1.17078											15.07	-0.0736
			0.754	-1.20302											15.08	-0.053
			0.7545	-1.21591											15.09	-0.0324
			0.755	-1.23848											15.1	-0.15601
			0.7555	-1.32875											15.11	-0.0118
			0.756	-1.30296											15.12	-0.10451
			0.7565	-1.30296											15.13	-0.0427
			0.757	-1.30618											15.14	0.0088
			0.7575	-1.29329											15.15	-0.0324
			0.758	-1.27717											15.16	-0.0736
			0.7585	-1.24493											15.17	-0.11481
			0.759	-1.25138											15.18	-0.0839
			0.7595	-1.20946											15.19	0.0191
			0.76	-1.18045											15.2	-0.0118
			0.7605	-1.17078											15.21	0.0088
			0.761	-1.11274											15.22	0.13241
			0.7615	-1.04826											15.23	0.57534
			0.762	-1.05149											15.24	6.15833
			0.7625	-1.00313											15.25	29.304
			0.763	-0.99668											15.26	30.3135
			0.7635	-0.91608											15.27	31.4878
			0.764	-0.87094											15.28	31.9513
			0.7645	-0.88706											15.29	32.3427
			0.765	-0.86127											15.3	32.8063
			0.7655	-0.83871											15.31	32.9196
			0.766	-0.79679											15.32	33.1874
			0.7665	-0.74843											15.33	33.3934
			0.767	-0.74521											15.34	33.5788
			0.7675	-0.72264											15.35	33.8569
			0.768	-0.67428											15.36	33.9188
			0.7685	-0.63882											15.37	34.0218
			0.769	-0.6227											15.38	34.2587
			0.7695	-0.6227											15.39	34.3926
			0.77	-0.65494											15.4	34.4235
			0.7705	-0.59046											15.41	34.5986
			0.771	-0.59691											15.42	34.5677
			0.7715	-0.56789											15.43	34.784
			0.772	-0.56789											15.44	34.784
			0.7725	-0.5421											15.45	34.9797
			0.773	-0.5421											15.46	34.99
			0.7735	-0.5292											15.47	35.093
			0.774	-0.48729											15.48	35.2888
			0.7745	-0.4615											15.49	35.2269
			0.775	-0.48084											15.5	35.4124
			0.7755	-0.44216											15.51	35.4021
			0.776	-0.45183											15.52	35.3299
			0.7765	-0.43571											15.53	35.4845
			0.777	-0.41314											15.54	35.5669
			0.7775	-0.42604											15.55	35.5772
			0.778	-0.37767											15.56	35.639
			0.7785	-0.37445											15.57	35.5875
			0.779	-0.33899											15.58	35.7214
			0.7795	-0.39702											15.59	35.8141
			0.78	-0.35511											15.6	35.845
			0.7805	-0.33576											15.61	35.8862
			0.781	-0.3132											15.62	35.9068
			0.7815	-0.30352											15.63	35.9892
			0.782	-0.3132											15.64	35.9789
			0.7825	-0.2874											15.65	36.0304
			0.783	-0.29708											15.66	36.0613
			0.7835	-0.26806											15.67	36.0407
			0.784	-0.27451											15.68	36.0716
			0.7845	-0.26161											15.69	36.1746
			0.785	-0.25194											15.7	36.0922
			0.7855	-0.24549											15.71	36.1437
			0.786	-0.2326											15.72	36.2158
			0.7865	-0.24549											15.73	36.154
			0.787	-0.22937											15.74	35.7111
			0.7875	-0.22292											15.75	30.7152
			0.788	-0.21325											15.76	3.26383
			0.7885	-0.19391											15.77	0.99767
			0.789	-0.18424											15.78	0.44143
			0.7895	-0.17134											15.79	0.26632
			0.79	-0.16489											15.8	0.12211
			0.7905	-0.15522											15.81	0.07061
			0.791	-0.14877											15.82	0.08091
			0.7915	-0.15844											15.83	-0.0015
			0.792	-0.14232											15.84	-0.0221
			0.7925	-0.12298											15.85	-0.0427
			0.793	-0.1262											15.86	-0.053
			0.7935	-0.12298											15.87	-0.0015
			0.794	-0.11653											15.88	-0.0736
			0.7945	-0.12298											15.89	-0.0736
			0.795	-0.08752											15.9	-0.0118
			0.7955	-0.10364											15.91	0.0088
			0.796	-0.11976											15.92	0.08091
			0.7965	-0.09396											15.93	-0.053
			0.797	-0.08107											15.94	-0.0324
			0.7975	-0.08429											15.95	0.0294
			0.798	-0.08429											15.96	-0.0427
			0.7985	-0.10041											15.97	0.08091
			0.799	-0.09719											15.98	-0.0427
			0.7995	-0.08429											15.99	-0.0839
			0.8	-0.08752											16	-0.0221
			0.8005	-0.08752											16.01	-0.053
			0.801	-0.09074											16.02	0.10151
			0.8015	-0.08429											16.03	-0.0324
			0.802	-0.08107											16.04	-0.0118
			0.8025	-0.04561											16.05	-0.0427
			0.803	-0.07462											16.06	-0.0221
			0.8035	-0.06817											16.07	0.07061
			0.804	-0.0714											16.08	-0.0427
			0.8045	-0.05205											16.09	0.07061
			0.805	-0.05528											16.1	-0.0324
			0.8055	-0.06495											16.11	-0.0736
			0.806	-0.04883											16.12	0.0294
			0.8065	-0.06817											16.13	-0.0736
			0.807	-0.05528											16.14	0.0191
			0.8075	-0.0585											16.15	-0.0015
			0.808	-0.04883											16.16	-0.0427
			0.8085	-0.04561											16.17	0.0088
			0.809	-0.04883											16.18	-0.0221
			0.8095	-0.05205											16.19	-0.0118
			0.81	-0.0585											16.2	-0.0015
			0.8105	-0.03271											16.21	0.07061
			0.811	-0.05205											16.22	0.26632
			0.8115	-0.01337											16.23	0.56504
			0.812	-0.000469											16.24	5.7978
			0.8125	-0.06173											16.25	29.2422
			0.813	-0.01659											16.26	30.3856
			0.8135	-0.01014											16.27	31.5496
			0.814	0.0092											16.28	31.9719
			0.8145	-0.04238											16.29	32.3118
			0.815	-0.04238											5000	0.00106
			0.8155	-0.05528											5000.01	0.04214
			0.816	-0.02626											5000.02	0.14502
			0.8165	-0.03593											5000.03	0.01099
			0.817	-0.02626											5000.04	-0.00973
			0.8175	-0.02949											5000.05	0.03136
			0.818	-0.03271											5000.06	0.01063
			0.8185	-0.02626											5000.07	0.15472
			0.819	0.01887											5000.08	-0.04111
			0.8195	-0.000469											5000.09	0.07208
			0.82	-0.08107											5000.1	0.05135
			0.8205	-0.03593											5000.11	-0.02087
			0.821	-0.03593											5000.12	0.11292
			0.8215	-0.03271											5000.13	-0.03141
			0.822	-0.02949											5000.14	0.06117
			0.8225	-0.02626											5000.15	0.06105
			0.823	-0.03593											5000.16	0.00943
			0.8235	-0.02949											5000.17	0.05051
			0.824	-0.04883											5000.18	-0.04232
			0.8245	-0.01981											5000.19	0.01936
			0.825	-0.04238											5000.2	0.06045
			0.8255	-0.03593											5000.21	0.05002
			0.826	-0.02949											5000.22	0.10141
			0.8265	-0.03271											5000.23	-0.03262
			0.827	-0.01337											5000.24	0.02906
			0.8275	-0.01337											5000.25	0.02894
			0.828	0.01565											5000.26	0.03912
			0.8285	0.00276											5000.27	-0.07431
			0.829	-0.00369											5000.28	-0.05383
			0.8295	-0.03271											5000.29	-0.00244
			0.83	-0.00692											5000.3	0.04894
			0.8305	0.0092											5000.31	0.11062
			0.831	-0.00692											5000.32	0.27531
			0.8315	-0.01014											5000.33	0.3164
			0.832	-0.000469											5000.34	0.89311
			0.8325	-0.00369											5000.35	15.9423
			0.833	-0.01981											5000.36	29.2919
			0.8335	-0.00369											5000.37	30.7236
			0.834	-0.01014											5000.38	31.4652
			0.8345	-0.00692											5000.39	31.7225
			0.835	0.00598											5000.4	32.2993
			0.8355	-0.00369											5000.41	32.5258
			0.836	0.00598											5000.42	32.9583
			0.8365	-0.03593											5000.43	33.0818
			0.837	-0.02304											5000.44	33.298
			0.8375	-0.02304											5000.45	33.5553
			0.838	-0.01981											5000.46	33.7406
			0.8385	-0.03271											5000.47	33.9671
			0.839	-0.02949											5000.48	33.8743
			0.8395	-0.01014											5000.49	34.1626
			0.84	-0.02304											5000.5	34.3067
			0.8405	-0.01981											5000.51	34.4096
			0.841	-0.000469											5000.52	34.5743
			0.8415	-0.02304											5000.53	34.3887
			0.842	-0.02626											5000.54	34.6873
			0.8425	-0.01981											5000.55	34.749
			0.843	-0.02304											5000.56	34.8313
			0.8435	-0.01337											5000.57	34.9857
			0.844	-0.03271											5000.58	34.862
			0.8445	-0.02949											5000.59	34.9958
			0.845	-0.000469											5000.6	35.1399
			0.8455	-0.01659											5000.61	35.1706
			0.846	-0.02949											5000.62	35.2426
			0.8465	0.00276											5000.63	35.2219
			0.847	-0.000469											5000.64	35.3969
			0.8475	-0.00692											5000.65	35.4277
			0.848	-0.00369											5000.66	35.5203
			0.8485	-0.05205											5000.67	35.5613
			0.849	-0.02304											5000.68	35.4788
			0.8495	-0.01659											5000.69	35.6847
			0.85	-0.02304											5000.7	35.7052
			0.8505	-0.000469											5000.71	35.6948
			0.851	-0.01337											5000.72	35.7565
			0.8515	-0.01659											5000.73	35.6842
			0.852	-0.01014											5000.74	35.9725
			0.8525	0.00598											5000.75	35.9827
			0.853	-0.02304											5000.76	35.9723
			0.8535	-0.01337											5000.77	35.9722
			0.854	-0.00692											5000.78	35.8896
			0.8545	0.0092											5000.79	36.0852
			0.855	-0.000469											5000.8	36.1057
			0.8555	-0.000469											5000.81	36.1468
			0.856	0.00598											5000.82	36.1158
			0.8565	-0.02626											5000.83	35.9817
			0.857	0.0092											5000.84	35.9816
			0.8575	0.0092											5000.85	34.9102
			0.858	0.00276											5000.86	9.76604
			0.8585	0.0092											5000.87	1.80348
			0.859	0.00598											5000.88	0.69088
			0.8595	0.01243											5000.89	0.48474
			0.86	0.00598											5000.9	0.37132
			0.8605	0.00598											5000.91	0.34029
			0.861	0.00598											5000.92	0.22687
			0.8615	0.02532											5000.93	0.04133
			0.862	0.01887											5000.94	0.08242
			0.8625	-0.00369											5000.95	0.0926
			0.863	-0.00692											5000.96	0.17488
			0.8635	0.01565											5000.97	0.17476
			0.864	0.06079											5000.98	-0.04168
			0.8645	-0.00369											5000.99	0.07151
			0.865	0.0092											5001	0.05079
			0.8655	0.00598											5001.01	0.06097
			0.866	0.00276											5001.02	0.20506
			0.8665	0.0092											5001.03	-0.01138
			0.867	0.01887											5001.04	0.14301
			0.8675	-0.000469											5001.05	0.11199
			0.868	0.00598											5001.06	0.03976
			0.8685	0.01243											5001.07	0.17355
			0.869	0.03177											5001.08	-0.02228
			0.8695	0.04144											5001.09	0.27632
			0.87	-0.01337											5001.1	0.12169
			0.8705	-0.00369											5001.11	0.09066
			0.871	0.0092											5001.12	0.03904
			0.8715	0.01565											5001.13	-0.04349
			0.872	-0.00692											5001.14	0.1006
			0.8725	0.01887											5001.15	0.10048
			0.873	-0.00369											5001.16	0.13126
			0.8735	0.0221											5001.17	0.02813
			0.874	0.00598											5001.18	-0.03379
			0.8745	0.01243											5001.19	0.1309
			0.875	-0.00369											5001.2	0.15138
			0.8755	0.0221											5001.21	0.17186
			0.876	0.0092											5001.22	0.07903
			0.8765	-0.04561											5001.23	-0.03439
			0.877	-0.00369											5001.24	0.00669
			0.8775	-0.01014											5001.25	0.01687
			0.878	0.04144											5001.26	0.00644
			0.8785	0.03822											5001.27	0.05783
			0.879	0.01565											5001.28	-0.035
			0.8795	-0.01337											5001.29	0.04729
			0.88	0.03499											5001.3	0.06776
			0.8805	0.03177											5001.31	-0.00446
			0.881	-0.01337											5001.32	0.11903
			0.8815	0.00276											5001.33	0.29402
			0.882	-0.01014											5001.34	0.90164
			0.8825	-0.01014											5001.35	14.4675
			0.883	-0.000469											5001.36	29.3005
			0.8835	-0.00369											5001.37	30.5467
			0.884	0.00276											5001.38	31.4943
			0.8845	-0.02304											5001.39	31.8032
			0.885	0.00598											5001.4	32.2563
			0.8855	0.01887											5001.41	32.5034
			0.886	0.0221											5001.42	32.7608
			0.8865	-0.03593											5001.43	33.0903
			0.887	-0.00369											5001.44	33.3271
			0.8875	-0.01981											5001.45	33.4609
			0.888	-0.03916											5001.46	33.6668
			0.8885	-0.00369											5001.47	33.7903
			0.889	-0.02626											5001.48	33.8828
			0.8895	-0.01337											5001.49	34.0372
			0.89	-0.01337											5001.5	34.1298
			0.8905	-0.03271											5001.51	34.2945
			0.891	0.0221											5001.52	34.4489
			0.8915	-0.00692											5001.53	34.4488
			0.892	-0.02304											5001.54	34.6135
			0.8925	0.0092											5001.55	34.6236
			0.893	-0.01659											5001.56	34.7574
			0.8935	-0.05528											5001.57	34.8088
			0.894	-0.01014											5001.58	34.8808
			0.8945	-0.01981											5001.59	34.9631
			0.895	0.0092											5001.6	35.0866
			0.8955	-0.00692											5001.61	35.1586
			0.896	-0.02949											5001.62	35.1378
			0.8965	0.00598											5001.63	35.2922
			0.897	0.0092											5001.64	35.2406
			0.8975	-0.00692											5001.65	35.3435
			0.898	-0.01659											5001.66	35.3743
			0.8985	-0.02304											5001.67	35.4463
			0.899	-0.01659											5001.68	35.5388
			0.8995	-0.01337											5001.69	35.4872
			0.9	-0.01981											5001.7	35.6004
			0.9005	-0.00692											5001.71	35.5591
			0.901	-0.02626											5001.72	35.5693
			0.9015	-0.03271											5001.73	35.8164
			0.902	-0.01981											5001.74	35.7647
			0.9025	-0.000469											5001.75	35.8882
			0.903	-0.01659											5001.76	35.7748
			0.9035	-0.02949											5001.77	35.9189
			0.904	-0.02304											5001.78	36.0115
			0.9045	-0.01981											5001.79	35.9083
			0.905	-0.01014											5001.8	36.0318
			0.9055	-0.02949											5001.81	35.9493
			0.906	-0.00369											5001.82	35.9698
			0.9065	-0.02304											5001.83	36.1448
			0.907	-0.00692											5001.84	35.8459
			0.9075	0.00276											5001.85	34.8466
			0.908	-0.01981											5001.86	10.0115
			0.9085	-0.02626											5001.87	1.68839
			0.909	-0.00692											5001.88	0.91572
			0.9095	-0.01659											5001.89	0.34906
			0.91	0.00598											5001.9	0.21503
			0.9105	-0.01014											5001.91	0.11191
			0.911	-0.01659											5001.92	0.04998
			0.9115	0.02855											5001.93	0.23527
			0.912	0.00598											5001.94	0.08064
			0.9125	-0.01981											5001.95	0.04962
			0.913	-0.00692											5001.96	0.0495
			0.9135	0.0221											5001.97	-0.01243
			0.914	0.01887											5001.98	0.13166
			0.9145	-0.00692											5001.99	0.01824
			0.915	-0.00369											5002	0.03871
			0.9155	-0.01981											5002.01	-0.02321
			0.916	0.00598											5002.02	0.00757
			0.9165	0.0092											5002.03	0.07955
			0.917	0.00276											5002.04	-0.03387
			0.9175	0.00598											5002.05	0.04841
			0.918	-0.00692											5002.06	-0.02382
			0.9185	0.0092											5002.07	-0.00334
			0.919	0.03499											5002.08	0.10985
			0.9195	0.03822											5002.09	0.01703
			0.92	-0.02304											5002.1	-0.0037
			0.9205	0.0092											5002.11	0.00648
			0.921	-0.01981											5002.12	-0.01424
			0.9215	0.01565											5002.13	0.06804
			0.922	0.01243											5002.14	-0.01448
			0.9225	-0.00692											5002.15	0.006
			0.923	0.00598											5002.16	-0.00442
			0.9235	-0.00692											5002.17	-0.02515
			0.924	0.00276											5002.18	0.06744
			0.9245	0.00276											5002.19	-0.03569
			0.925	0.01565											5002.2	-0.02551
			0.9255	-0.01014											5002.21	-0.05653
			0.926	0.00598											5002.22	-0.02575
			0.9265	-0.01014											5002.23	0.05654
			0.927	0.00276											5002.24	0.00491
			0.9275	0.00598											5002.25	-0.01581
			0.928	0.03822											5002.26	-0.05713
			0.9285	0.00598											5002.27	0.10756
			0.929	0.04144											5002.28	0.07654
			0.9295	-0.00692											5002.29	0.02491
			0.93	0.04144											5002.3	0.0866
			0.9305	0.05434											5002.31	0.15858
			0.931	-0.01014											5002.32	0.32327
			0.9315	0.01243											5002.33	0.34375
			0.932	0.01243											5002.34	0.88957
			0.9325	-0.00369											5002.35	13.2503
			0.933	0.0092											5002.36	29.3914
			0.9335	0.00598											5002.37	30.6377
			0.934	-0.000469											5002.38	31.5852
			0.9345	-0.02304											5002.39	31.8941
			0.935	0.01887											5002.4	32.3266
			0.9355	0.03177											5002.41	32.6458
			0.936	0.04467											5002.42	32.9238
			0.9365	-0.01014											5002.43	33.2327
			0.937	-0.01014											5002.44	33.3768
			0.9375	0.00598											5002.45	33.49
			0.938	-0.01659											5002.46	33.6238
			0.9385	-0.00692											5002.47	33.8194
			0.939	-0.01337											5002.48	34.0562
			0.9395	-0.01014											5002.49	34.0252
			0.94	-0.01337											5002.5	34.3135
			0.9405	0.0092											5002.51	34.2515
			0.941	0.02532											5002.52	34.3956
			0.9415	-0.00369											5002.53	34.7251
			0.942	-0.01014											5002.54	34.7559
			0.9425	-0.01659											5002.55	34.7249
			0.943	-0.00692											5002.56	34.766
			0.9435	-0.02304											5002.57	34.8483
			0.944	-0.00369											5002.58	35.0438
			0.9445	-0.000469											5002.59	35.1261
			0.945	0.02855											5002.6	35.1466
			0.9455	-0.00369											5002.61	35.0744
			0.946	-0.01981											5002.62	35.1979
			0.9465	0.01565											5002.63	35.239
			0.947	0.0092											5002.64	35.4345
			0.9475	0.0221											5002.65	35.4447
			0.948	-0.00369											5002.66	35.4858
			0.9485	-0.01337											5002.67	35.4651
			0.949	0.02532											5002.68	35.4547
			0.9495	0.0092											5002.69	35.6193
			0.95	-0.00369											5002.7	35.7325
			0.9505	0.0092											5002.71	35.6912
			0.951	-0.000469											5002.72	35.7426
			0.9515	0.00598											5002.73	35.7322
			0.952	0.0092											5002.74	35.7424
			0.9525	-0.01337											5002.75	35.8762
			0.953	-0.01014											5002.76	36.0099
			0.9535	-0.01659											5002.77	35.9377
			0.954	-0.01659											5002.78	35.8655
			0.9545	-0.01981											5002.79	35.9375
			0.955	-0.01014											5002.8	36.0198
			0.9555	-0.03271											5002.81	36.1123
			0.956	-0.01337											5002.82	36.1122
			0.9565	-0.01014											5002.83	36.0297
			0.957	-0.03271											5002.84	35.9163
			0.9575	-0.00369											5002.85	34.9891
			0.958	-0.01659											5002.86	10.1539
			0.9585	-0.01014											5002.87	1.88234
			0.959	-0.02304											5002.88	0.81094
			0.9595	0.0092											5002.89	0.4503
			0.96	-0.01014											5002.9	0.26476
			0.9605	-0.01337											5002.91	0.06893
			0.961	-0.01337											5002.92	0.18212
			0.9615	-0.00692											5002.93	0.15109
			0.962	-0.00692											5002.94	0.10977
			0.9625	-0.04238											5002.95	0.10965
			0.963	-0.01981											5002.96	-0.03468
			0.9635	0.00276											5002.97	0.08881
			0.964	-0.01014											5002.98	0.06808
			0.9645	-0.02626											5002.99	0.10917
			0.965	-0.02304											5003	0.05754
			0.9655	-0.01981											5003.01	0.01622
			0.966	-0.02304											5003.02	-0.00451
			0.9665	0.0092											5003.03	0.20139
			0.967	-0.02949											5003.04	0.07766
			0.9675	-0.01337											5003.05	0.07754
			0.968	-0.01337											5003.06	-0.02559
			0.9685	-0.00369											5003.07	-0.00511
			0.969	0.0092											5003.08	0.09778
			0.9695	0.0092											5003.09	0.07706
			0.97	-0.01014											5003.1	0.09754
			0.9705	-0.00369											5003.11	-0.00559
			0.971	-0.00369											5003.12	0.04579
			0.9715	0.00276											5003.13	0.03537
			0.972	-0.000469											5003.14	0.08675
			0.9725	-0.000469											5003.15	0.15874
			0.973	0.00598											5003.16	-0.1401
			0.9735	0.03499											5003.17	0.04519
			0.974	-0.00369											5003.18	0.07597
			0.9745	-0.000469											5003.19	0.04495
			0.975	-0.00369											5003.2	0.12723
			0.9755	0.02532											5003.21	-0.12011
			0.976	-0.000469											5003.22	0.08579
			0.9765	0.00598											5003.23	0.08567
			0.977	-0.00692											5003.24	0.02374
			0.9775	0.01243											5003.25	0.19873
			0.978	0.03822											5003.26	-0.07951
			0.9785	0.04467											5003.27	0.07488
			0.979	0.03499											5003.28	0.03356
			0.9795	-0.02304											5003.29	0.06434
			0.98	0.04144											5003.3	0.08482
			0.9805	0.04467											5003.31	-0.08011
			0.981	-0.00692											5003.32	0.30089
			0.9815	-0.00369											5003.33	0.36258
			0.982	0.00598											5003.34	0.86719
			0.9825	-0.00369											5003.35	11.7858
			0.983	-0.000469											5003.36	29.2248
			0.9835	0.00598											5003.37	30.5947
			0.984	-0.000469											5003.38	31.6143
			0.9845	0.00276											5003.39	31.882
			0.985	0.00276											5003.4	32.3248
			0.9855	0.04467											5003.41	32.5307
			0.986	0.03499											5003.42	32.8809
			0.9865	0.00598											5003.43	33.2
			0.987	-0.00692											5003.44	33.3544
			0.9875	0.00598											5003.45	33.5088
			0.988	0.01565											5003.46	33.6632
			0.9885	-0.00692											5003.47	33.7867
			0.989	-0.01981											5003.48	34.0338
			0.9895	0.00276											5003.49	34.1367
			0.99	-0.00692											5003.5	34.2396
			0.9905	-0.00369											5003.51	34.2497
			0.991	0.05756											5003.52	34.332
			0.9915	0.0092											5003.53	34.5894
			0.992	0.0092											5003.54	34.7026
			0.9925	0.01565											5003.55	34.8673
			0.993	-0.00369											5003.56	34.6818
			0.9935	0.00598											5003.57	34.8671
			0.994	0.00276											5003.58	34.9288
			0.9945	0.01243											5003.59	35.0729
			0.995	0.03499											5003.6	35.1963
			0.9955	0.01243											5003.61	35.0417
			0.996	-0.01337											5003.62	35.2167
			0.9965	0.04467											5003.63	35.2269
			0.997	0.02532											5003.64	35.4019
			0.9975	0.01243											5003.65	35.4945
			0.998	-0.01659											5003.66	35.3913
			0.9985	0.01565											5003.67	35.556
[truncated: 20,796 more rows]

## Sheet: Figure 4
Figure 4d								Figure 4e				Figure 4g										Figure 4h
Time	Voltage (2.0 m/s)	Voltage (2.8 m/s)	Voltage (3.7 m/s)	Voltage (4.5 m/s)	Voltage (5.8 m/s)	Voltage (7.6 m/s)		Velocity	Voltage	error bar		Time	Voltage (1-A)	Voltage (1-B)	Voltage (2-A)	Voltage (2-B)	Voltage (3-A)	Voltage (3-B)	Voltage (4-A)	Voltage (4-B)			Percentage
s	V	V	V	V	V	V		m/s	V			s	V	V	V	V	V	V	V	V			%
0	0.02322							1.4	0.446	0.04		0	23.1012	19.8136	16.506	13.1916	9.90215	6.59735	3.27724	-0.03522			Row 1	Row 2	Row 3	Row 4	Row 5	Row 6	Row 7	Row 8
0.0002	-0.00648							1.98	0.828	0.05		0.0002	23.0887	19.7897	16.5002	13.1849	9.88969	6.60502	3.28682	-0.02851		Column 1	0.5	0.7	1	0.7	0.8	0.2	0.8	0.3
0.0004	-0.01797							2.42	1.28	0.06		0.0004	23.0926	19.7945	16.5012	13.1839	9.8964	6.62035	3.28682	-0.02085		Column 2	0.9	1.1	1.9	1.4	2.1	1.5	1.1	0.8
0.0006	0.01077							2.87	1.589	0.06		0.0006	23.0887	19.7935	16.5108	13.1859	9.90789	6.59735	3.29352	-0.01606		Column 3	0.8	1.6	2.7	2.9	2.3	2.6	1.6	0.7
0.0008	0.00789							3.25	1.932	0.07		0.0008	23.0916	19.7868	16.4993	13.2069	9.90981	6.60981	3.31077	0.01268		Column 4	1	2.1	3	3.8	4	3.1	1.8	1
0.001	0.01843							3.6	2.133	0.08		0.001	23.0849	19.806	16.4897	13.2031	9.90694	6.60694	3.3031	0.000229		Column 5	0.8	1.7	3.4	3.2	3.6	3.2	1.4	0.8
0.0012	-0.00456							3.91	2.424	0.08		0.0012	23.0945	19.8012	16.4945	13.2012	9.90215	6.60694	3.2849	-0.02276		Column 6	0.9	1.4	2.4	2.8	2.6	2.7	2	0.7
0.0014	-0.01223							4.2	2.694	0.09		0.0014	23.0763	19.7878	16.506	13.1964	9.89831	6.59544	3.29448	-0.00169		Column 7	0.8	1.1	1.6	1.2	1	1.5	1.3	0.9
0.0016	-0.0151							4.5	2.878	0.1		0.0016	23.0878	19.782	16.4859	13.1964	9.90789	6.60885	3.30502	-0.01223		Column 8	0.6	0.9	1	0.8	0.9	1	0.8	0.2
0.0018	-0.00839							4.91	3.01	0.12		0.0018	23.106	19.8022	16.4897	13.2136	9.91556	6.58394	3.30119	0.01268
0.002	-0.01031							5.33	3.12	0.12		0.002	23.1022	19.7945	16.5204	13.2136	9.89161	6.58682	3.28969	-0.01031
0.0022	-0.02468							5.77	3.22	0.12		0.0022	23.1031	19.7792	16.4715	13.2041	9.89831	6.60215	3.2964	-0.01606
0.0024	-0.01223							6.26	3.307	0.13		0.0024	23.0619	19.7897	16.4887	13.1983	9.90023	6.60598	3.31651	-0.0151
0.0026	0.01651							7	3.44	0.13		0.0026	23.1012	19.7839	16.4839	13.1954	9.90981	6.59927	3.29161	0.00215
0.0028	0.00598							7.67	3.53	0.14		0.0028	23.0983	19.7916	16.4657	13.2041	9.8964	6.58011	3.29448	0.00502
0.003	-0.07929											0.003	23.1156	19.7906	16.4849	13.1974	9.89257	6.58203	3.29544	-0.00935
0.0032	0.00119											0.0032	23.1002	19.8079	16.4734	13.1926	9.89448	6.61077	3.28777	0.0031
0.0034	0.00981											0.0034	23.0648	19.7974	16.4734	13.1887	9.89352	6.58203	3.27819	-0.00169
0.0036	-0.01701											0.0036	23.0782	19.7926	16.4792	13.183	9.89257	6.60598	3.28777	-0.000729
0.0038	-0.00743											0.0038	23.1031	19.8041	16.4935	13.1878	9.90215	6.60981	3.30119	0.00215
0.004	-0.0036											0.004	23.0954	19.8156	16.5098	13.1954	9.8849	6.60885	3.28969	0.00215
0.0042	-0.02181											0.0042	23.0782	19.8079	16.4887	13.1782	9.87628	6.60023	3.27819	-0.01893
0.0044	-0.00552											0.0044	23.1089	19.8031	16.4792	13.1763	9.89927	6.61268	3.28394	-0.00743
0.0046	0.00215											0.0046	23.1232	19.7945	16.5232	13.2021	9.88873	6.61939	3.31077	0.00981
0.0048	-0.02372											0.0048	23.0993	19.806	16.4945	13.2108	9.90598	6.61268	3.27724	-0.01031
0.005	-0.02851											0.005	23.0696	19.8175	16.4878	13.2021	9.87724	6.5964	3.28203	-0.01031
0.0052	-0.02181											0.0052	23.1002	19.7868	16.5213	13.2021	9.88011	6.60694	3.30502	-0.01031
0.0054	0.0031											0.0054	23.1031	19.7993	16.505	13.1859	9.88873	6.60694	3.28969	0.00885
0.0056	-0.02851											0.0056	23.0609	19.8088	16.4887	13.183	9.90598	6.60885	3.29065	-0.01797
0.0058	0.0146											0.0058	23.0954	19.806	16.529	13.2127	9.9031	6.60023	3.30502	0.01268
0.006	0.02993											0.006	23.106	19.7964	16.5031	13.205	9.88873	6.61077	3.30023	-0.00456
0.0062	-0.01127											0.0062	23.0763	19.7993	16.5041	13.1897	9.91172	6.59927	3.29065	-0.00169
0.0064	-0.00648											0.0064	23.0926	19.7974	16.4906	13.2002	9.89831	6.59352	3.27915	0.00598
0.0066	-0.01223											0.0066	23.0935	19.7878	16.4935	13.2203	9.90789	6.60215	3.30694	0.0146
0.0068	0.02993											0.0068	23.0686	19.7964	16.4878	13.2194	9.8964	6.58203	3.29065	-0.00169
0.007	0.01364											0.007	23.0791	19.7897	16.4878	13.2127	9.89448	6.58873	3.30789	0.01651
0.0072	-0.01414											0.0072	23.0763	19.7916	16.4792	13.206	9.8964	6.61364	3.30885	0.00885
0.0074	-0.01031											0.0074	23.0677	19.7954	16.4868	13.2041	9.91268	6.60789	3.31077	0.00215
0.0076	0.00598											0.0076	23.0782	19.7897	16.4993	13.2146	9.88777	6.60023	3.29161	-0.00648
0.0078	-0.01606											0.0078	23.0973	19.782	16.4916	13.1974	9.89927	6.57724	3.31172	-0.00743
0.008	-0.01701											0.008	23.128	19.7993	16.5156	13.1993	9.88969	6.60215	3.29735	0.02514
0.0082	-0.00552											0.0082	23.0926	19.7964	16.4974	13.1983	9.88969	6.61268	3.29257	-0.00169
0.0084	-0.02085											0.0084	23.0954	19.783	16.482	13.1906	9.88107	6.59161	3.30885	-0.0151
0.0086	-0.00456											0.0086	23.0983	19.7926	16.4811	13.1897	9.88873	6.57724	3.30885	0.04047
0.0088	-0.00743											0.0088	23.0983	19.7916	16.4801	13.2002	9.89257	6.6031	3.29352	-0.00743
0.009	-0.00743											0.009	23.0859	19.7926	16.4945	13.1887	9.87819	6.61364	3.28107	-0.00648
0.0092	-0.01893											0.0092	23.0897	19.8117	16.5165	13.1916	9.89735	6.62322	3.29448	0.00215
0.0094	0.00502											0.0094	23.0878	19.8088	16.4926	13.1945	9.89257	6.59735	3.29161	-0.01989
0.0096	-0.01223											0.0096	23.1041	19.8079	16.5012	13.1993	9.88299	6.59735	3.29161	-0.03426
0.0098	-0.01031											0.0098	23.0954	19.7945	16.5117	13.1887	9.86574	6.58777	3.30023	0.00981
0.01	-0.01893											0.01	23.0849	19.8031	16.5041	13.1839	9.89257	6.58586	3.28969	0.000229
0.0102	0.00981											0.0102	23.0772	19.8223	16.505	13.1868	9.89927	6.61556	3.29161	-0.000729
0.0104	0.03855											0.0104	23.0887	19.7974	16.5079	13.2041	9.89927	6.6031	3.30119	-0.00552
0.0106	-0.01031											0.0106	23.0878	19.8069	16.5031	13.2098	9.90023	6.60119	3.2964	0.00885
0.0108	0.01843											0.0108	23.0782	19.8146	16.5098	13.1916	9.89544	6.59831	3.2964	0.01747
0.011	-0.01701											0.011	23.0897	19.7868	16.5261	13.2108	9.90885	6.60023	3.30023	-0.0036
0.0112	0.01172											0.0112	23.0705	19.7763	16.5175	13.2012	9.90406	6.59161	3.31364	-0.01031
0.0114	0.04813											0.0114	23.0897	19.7954	16.5127	13.2088	9.89831	6.58586	3.31939	0.00885
0.0116	0.02514											0.0116	23.0916	19.7868	16.5204	13.2271	9.89831	6.59448	3.29735	-0.00648
0.0118	0.02418											0.0118	23.0859	19.7859	16.5108	13.1993	9.89927	6.58394	3.29257	0.02322
0.012	0.00119											0.012	23.0724	19.7859	16.4935	13.1859	9.91268	6.59927	3.31843	0.00502
0.0122	0.000229											0.0122	23.0849	19.7974	16.5022	13.205	9.90598	6.60694	3.3031	-0.00743
0.0124	-0.01606											0.0124	23.0935	19.783	16.4849	13.2165	9.89927	6.59161	3.30598	0.00502
0.0126	-0.02755											0.0126	23.0954	19.7859	16.4811	13.1954	9.89065	6.61364	3.30981	0.01939
0.0128	0.01172											0.0128	23.1156	19.7935	16.5002	13.1887	9.89448	6.59927	3.3031	0.0031
0.013	0.00406											0.013	23.0878	19.7945	16.5088	13.1993	9.89448	6.58299	3.29831	0.00119
0.0132	-0.03234											0.0132	23.1079	19.7964	16.4974	13.1993	9.89544	6.60981	3.3031	0.01364
0.0134	-0.01701											0.0134	23.1385	19.8012	16.5069	13.1887	9.90023	6.58873	3.30023	0.00215
0.0136	-0.01127											0.0136	23.128	19.8031	16.5041	13.205	9.89161	6.59448	3.29831	0.00789
0.0138	-0.01989											0.0138	23.1213	19.8012	16.4859	13.1926	9.87724	6.6146	3.29065	0.00406
0.014	0.00119											0.014	23.1156	19.7859	16.4849	13.1753	9.89735	6.58873	3.28394	0.000229
0.0142	0.000229											0.0142	23.105	19.8002	16.5117	13.1993	9.89161	6.59544	3.28682	-0.01893
0.0144	-0.02755											0.0144	23.083	19.805	16.5108	13.1974	9.8734	6.59065	3.29352	0.00119
0.0146	-0.00456											0.0146	23.0782	19.8088	16.4772	13.1763	9.89161	6.61651	3.28011	-0.00648
0.0148	0.01843											0.0148	23.0993	19.7897	16.5108	13.1686	9.89735	6.62418	3.29831	-0.01414
0.015	0.00502											0.015	23.1089	19.7897	16.5184	13.183	9.90789	6.58873	3.30789	-0.02181
0.0152	-0.00839											0.0152	23.0859	19.8022	16.4926	13.1878	9.91268	6.59735	3.27532	-0.02564
0.0154	-0.0036											0.0154	23.0868	19.8031	16.5079	13.2079	9.90598	6.59735	3.3031	-0.0036
0.0156	0.0328											0.0156	23.0926	19.7974	16.5194	13.2021	9.90502	6.62801	3.28969	-0.000729
0.0158	0.00598											0.0158	23.0629	19.7868	16.4724	13.1926	9.89257	6.59448	3.29257	-0.01318
0.016	0.00694											0.016	23.0916	19.783	16.5088	13.2108	9.91939	6.60694	3.30215	-0.00456
0.0162	0.0031											0.0162	23.1002	19.782	16.5232	13.2002	9.89735	6.61556	3.30981	0.00406
0.0164	0.02131											0.0164	23.106	19.7839	16.5117	13.2098	9.91268	6.59065	3.30598	0.00789
0.0166	-0.0036											0.0166	23.0935	19.7868	16.4954	13.1945	9.89735	6.5849	3.30406	0.00406
0.0168	-0.00456											0.0168	23.1098	19.7849	16.4974	13.1964	9.90981	6.60406	3.31172	0.00215
0.017	0.00694											0.017	23.1117	19.7878	16.5156	13.2031	9.90694	6.5734	3.29927	-0.01797
0.0172	0.0146											0.0172	23.1002	19.7859	16.5156	13.2002	9.91364	6.58969	3.28969	0.01556
0.0174	0.01364											0.0174	23.105	19.7868	16.483	13.1935	9.90119	6.59544	3.29544	0.00502
0.0176	-0.0266											0.0176	23.1271	19.7916	16.4792	13.1964	9.90406	6.61939	3.31556	0.02035
0.0178	-0.01318											0.0178	23.1156	19.8002	16.5041	13.1935	9.88777	6.62322	3.28203	-0.01127
0.018	0.00119											0.018	23.0791	19.7868	16.4878	13.1887	9.90023	6.60981	3.29257	0.01843
0.0182	-0.01701											0.0182	23.1031	19.7935	16.4935	13.1906	9.88969	6.58969	3.28969	0.00694
0.0184	-0.00743											0.0184	23.1203	19.8146	16.5069	13.1954	9.89735	6.59065	3.28777	-0.00169
0.0186	-0.00552											0.0186	23.0887	19.8127	16.4935	13.1926	9.89544	6.59448	3.27819	-0.00265
0.0188	-0.01606											0.0188	23.0983	19.8079	16.4954	13.182	9.88394	6.61651	3.27628	-0.00265
0.019	-0.02851											0.019	23.1146	19.8127	16.505	13.1897	9.89257	6.58299	3.29927	0.00215
0.0192	0.00215											0.0192	23.1117	19.8022	16.4974	13.1859	9.87532	6.61077	3.2849	-0.01701
0.0194	-0.01223											0.0194	23.1127	19.8108	16.5098	13.1801	9.8849	6.61172	3.28682	-0.0036
0.0196	-0.02181											0.0196	23.0945	19.7964	16.4945	13.1801	9.89735	6.60215	3.28969	-0.00648
0.0198	-0.01127											0.0198	23.0782	19.8213	16.5022	13.183	9.90789	6.6031	3.28203	-0.03234
0.02	-0.00743											0.02	23.1022	19.7839	16.505	13.2012	9.90406	6.61651	3.29065	-0.01989
0.0202	-0.01701											0.0202	23.0907	19.7897	16.5002	13.1935	9.88969	6.60981	3.2964	0.000229
0.0204	-0.00265											0.0204	23.0897	19.7906	16.4993	13.2002	9.90119	6.59927	3.28586	0.00119
0.0206	0.01843											0.0206	23.0916	19.7878	16.5069	13.2012	9.90502	6.60215	3.29544	-0.00552
0.0208	-0.000729											0.0208	23.0897	19.7868	16.506	13.2261	9.90789	6.61268	3.30502	-0.01893
0.021	0.00598											0.021	23.0801	19.7974	16.4839	13.2194	9.89352	6.60023	3.29927	-0.02755
0.0212	0.0146											0.0212	23.0935	19.8031	16.483	13.1926	9.89161	6.60023	3.29257	0.00885
0.0214	-0.000729											0.0214	23.0868	19.7753	16.4935	13.2041	9.91843	6.60119	3.28777	-0.000729
0.0216	-0.01127											0.0216	23.0734	19.7839	16.4801	13.206	9.9146	6.58394	3.30598	0.01268
0.0218	-0.0151											0.0218	23.0772	19.7983	16.5108	13.2117	9.90694	6.59927	3.32131	-0.02181
0.022	-0.01031											0.022	23.0878	19.7954	16.4983	13.2223	9.89544	6.59927	3.28394	0.00215
0.0222	0.00406											0.0222	23.083	19.7763	16.4696	13.2041	9.89448	6.58011	3.30598	0.01268
0.0224	-0.00552											0.0224	23.0964	19.7859	16.4897	13.1935	9.90885	6.57819	3.30119	0.02322
0.0226	-0.000729											0.0226	23.1184	19.8041	16.5069	13.1993	9.8964	6.58203	3.28394	0.00502
0.0228	-0.03043											0.0228	23.0868	19.7705	16.4897	13.2117	9.89831	6.60215	3.28777	-0.00935
0.023	-0.01701											0.023	23.1022	19.8012	16.483	13.1887	9.89831	6.60502	3.29065	0.00502
0.0232	-0.01031											0.0232	23.0926	19.8022	16.4677	13.1878	9.8964	6.59065	3.29065	0.00215
0.0234	-0.05725											0.0234	23.0907	19.7878	16.4753	13.1916	9.90023	6.61077	3.28299	0.00119
0.0236	-0.00552											0.0236	23.1012	19.7935	16.4964	13.1993	9.87245	6.59544	3.28586	-0.00265
0.0238	0.0146											0.0238	23.0763	19.8002	16.5108	13.1849	9.8964	6.60023	3.29448	-0.00648
0.024	-0.03713											0.024	23.0791	19.8031	16.5041	13.2041	9.89257	6.58873	3.2964	-0.01318
0.0242	0.0031											0.0242	23.106	19.7983	16.4983	13.1926	9.88969	6.59161	3.28299	-0.0036
0.0244	0.0625											0.0244	23.1146	19.7954	16.5002	13.1849	9.89831	6.58969	3.29161	-0.02085
0.0246	-0.03043											0.0246	23.1012	19.782	16.5127	13.206	9.89927	6.60023	3.29352	-0.0266
0.0248	-0.01701											0.0248	23.0677	19.8204	16.4916	13.206	9.88969	6.61364	3.27819	-0.00743
0.025	-0.00265											0.025	23.083	19.8127	16.5127	13.1964	9.89161	6.60885	3.28586	-0.01031
0.0252	0.00598											0.0252	23.0907	19.805	16.5165	13.2031	9.88394	6.6031	3.30694	-0.02085
0.0254	-0.0333											0.0254	23.105	19.7945	16.4935	13.1945	9.90885	6.59257	3.29257	-0.02947
0.0256	-0.02181											0.0256	23.0868	19.8117	16.5108	13.1906	9.89831	6.63855	3.30694	0.00694
0.0258	-0.0036											0.0258	23.0935	19.7945	16.5165	13.2242	9.90981	6.60023	3.30981	-0.02372
0.026	0.01747											0.026	23.0801	19.7964	16.4935	13.2127	9.90502	6.58969	3.29927	0.01172
0.0262	0.00406											0.0262	23.0849	19.8012	16.5012	13.206	9.91268	6.60119	3.28299	-0.02181
0.0264	-0.02947											0.0264	23.1069	19.7945	16.5117	13.1926	9.88873	6.59735	3.29927	0.0031
0.0266	0.00789											0.0266	23.0868	19.7868	16.5165	13.2156	9.90885	6.59831	3.3031	-0.00648
0.0268	0.00789											0.0268	23.0791	19.7964	16.5098	13.2223	9.90215	6.60119	3.29448	-0.00552
0.027	-0.00169											0.027	23.0791	19.7906	16.4945	13.2146	9.90023	6.58969	3.30023	-0.01701
0.0272	-0.01223											0.0272	23.1002	19.7916	16.4715	13.1945	9.89352	6.57436	3.3146	-0.000729
0.0274	-0.02564											0.0274	23.0868	19.7945	16.4801	13.2021	9.90502	6.59065	3.30789	-0.00935
0.0276	-0.01031											0.0276	23.0715	19.7878	16.5156	13.2079	9.88394	6.59927	3.2849	0.02035
0.0278	0.00598											0.0278	23.0878	19.783	16.4638	13.1926	9.88777	6.60215	3.31172	-0.00169
0.028	-0.02755											0.028	23.0983	19.8088	16.5088	13.1983	9.8849	6.59352	3.28777	-0.01414
0.0282	0.000229											0.0282	23.1108	19.805	16.4916	13.1935	9.88873	6.58394	3.29352	0.00215
0.0284	-0.01893											0.0284	23.0907	19.7945	16.4868	13.1878	9.88011	6.5734	3.29735	0.00789
0.0286	-0.00839											0.0286	23.1175	19.7897	16.5031	13.1954	9.87915	6.60502	3.30598	0.00119
0.0288	-0.0036											0.0288	23.1041	19.7983	16.4926	13.2012	9.89065	6.60981	3.29448	-0.00839
0.029	-0.00552											0.029	23.0782	19.7906	16.4849	13.1935	9.88969	6.60885	3.28873	0.03376
0.0292	-0.02276											0.0292	23.0887	19.8146	16.5194	13.1954	9.90502	6.60215	3.29735	-0.02181
0.0294	-0.00456											0.0294	23.0811	19.8146	16.505	13.1945	9.88873	6.61268	3.29544	-0.00456
0.0296	0.01172											0.0296	23.0763	19.805	16.5088	13.1964	9.88299	6.5964	3.29161	-0.00743
0.0298	0.02418											0.0298	23.0887	19.7926	16.5079	13.2098	9.87628	6.6146	3.29544	-0.01318
0.03	0.00406											0.03	23.0753	19.8165	16.5108	13.1859	9.89448	6.6146	3.29065	-0.03234
0.0302	0.03088											0.0302	23.0839	19.7916	16.5041	13.1983	9.90023	6.59065	3.29448	-0.02085
0.0304	-0.0036											0.0304	23.082	19.8108	16.5022	13.2165	9.89927	6.6031	3.31268	-0.02755
0.0306	0.00981											0.0306	23.0859	19.8022	16.5079	13.2127	9.88969	6.59927	3.30598	-0.01414
0.0308	-0.00743											0.0308	23.0849	19.8012	16.5012	13.2041	9.88299	6.59544	3.29735	-0.01223
0.031	0.01172											0.031	23.0907	19.7964	16.5165	13.2041	9.91651	6.59448	3.31268	0.01651
0.0312	-0.000729											0.0312	23.083	19.7983	16.5136	13.2069	9.9031	6.58394	3.31172	0.01556
0.0314	-0.01606											0.0314	23.0782	19.7887	16.5184	13.2184	9.88777	6.5964	3.31939	-0.0151
0.0316	-0.01127											0.0316	23.0964	19.7926	16.5108	13.2136	9.89735	6.58299	3.29735	0.0328
0.0318	-0.00743											0.0318	23.1022	19.7887	16.4906	13.2002	9.88011	6.60598	3.30981	0.00502
0.032	-0.04671											0.032	23.1022	19.7887	16.4983	13.1868	9.90406	6.57819	3.32131	0.00694
0.0322	-0.01893											0.0322	23.1108	19.8088	16.5012	13.2165	9.90981	6.57724	3.29448	0.02514
0.0324	-0.01606											0.0324	23.1069	19.7945	16.4983	13.2156	9.89257	6.57149	3.3031	0.0146
0.0326	-0.02085											0.0326	23.0791	19.7801	16.4811	13.1945	9.88873	6.5734	3.31364	-0.01031
0.0328	-0.00839											0.0328	23.1156	19.7974	16.5002	13.1839	9.8849	6.57628	3.30406	0.00598
0.033	-0.01989											0.033	23.1098	19.7983	16.5204	13.2021	9.8964	6.62035	3.30215	0.00981
0.0332	-0.00169											0.0332	23.0916	19.7887	16.5041	13.1887	9.88107	6.59161	3.29257	0.00502
0.0334	-0.01318											0.0334	23.0954	19.8117	16.4964	13.1935	9.89831	6.61651	3.3031	0.0031
0.0336	-0.04001											0.0336	23.0983	19.8117	16.5002	13.1859	9.89735	6.6031	3.3031	0.00119
0.0338	0.00119											0.0338	23.1108	19.8088	16.4926	13.1954	9.88873	6.59448	3.28394	0.00119
0.034	0.00694											0.034	23.0878	19.8031	16.505	13.1782	9.89352	6.59544	3.28873	-0.01031
0.0342	-0.02276											0.0342	23.0907	19.8156	16.5117	13.1772	9.88777	6.6031	3.2964	-0.000729
0.0344	0.02035											0.0344	23.0849	19.8098	16.505	13.2021	9.89448	6.59831	3.29257	-0.02468
0.0346	0.02705											0.0346	23.083	19.8146	16.5031	13.1791	9.89352	6.62035	3.28011	-0.01318
0.0348	-0.00648											0.0348	23.1031	19.7859	16.5376	13.1839	9.91077	6.5964	3.30215	0.00789
0.035	0.00885											0.035	23.1242	19.7974	16.5098	13.1945	9.90694	6.60502	3.29927	0.01364
0.0352	-0.02468											0.0352	23.0715	19.783	16.505	13.1734	9.91651	6.62131	3.27532	0.01651
0.0354	-0.02276											0.0354	23.0954	19.7993	16.5146	13.2127	9.89831	6.59257	3.29735	-0.000729
0.0356	-0.000729											0.0356	23.083	19.782	16.4926	13.2117	9.90406	6.60598	3.30598	-0.00169
0.0358	0.00119											0.0358	23.0734	19.7897	16.4935	13.1964	9.89065	6.61843	3.28586	0.00215
0.036	0.02035											0.036	23.1002	19.7753	16.5098	13.1954	9.90598	6.58586	3.30406	-0.000729
0.0362	0.00502											0.0362	23.0859	19.7811	16.5079	13.1983	9.90694	6.5849	3.31747	-0.00935
0.0364	0.04909											0.0364	23.0868	19.7906	16.4753	13.2261	9.93567	6.62226	3.30885	0.0328
0.0366	-0.00456											0.0366	23.106	19.7916	16.4629	13.1964	9.90694	6.57532	3.30981	0.00694
0.0368	0.01939											0.0368	23.1194	19.783	16.4868	13.182	9.9031	6.58203	3.31077	0.01364
0.037	-0.01127											0.037	23.0859	19.7926	16.4945	13.1945	9.90215	6.60981	3.30502	0.00406
0.0372	-0.00552											0.0372	23.0926	19.7792	16.5031	13.2041	9.91077	6.59831	3.28011	0.01556
0.0374	0.00215											0.0374	23.1108	19.7916	16.5069	13.1935	9.89161	6.57724	3.28873	0.00502
0.0376	-0.00552											0.0376	23.1041	19.7964	16.4648	13.1849	9.89161	6.56766	3.31556	-0.01223
0.0378	-0.03139											0.0378	23.1165	19.7983	16.5012	13.1983	9.88873	6.57724	3.27915	0.00981
0.038	0.00119											0.038	23.1022	19.7849	16.4849	13.183	9.89065	6.5734	3.29257	0.00885
0.0382	-0.01797											0.0382	23.0945	19.7906	16.4954	13.1878	9.88203	6.58777	3.28586	-0.000729
0.0384	-0.00169											0.0384	23.128	19.8117	16.5002	13.1897	9.88873	6.62418	3.28203	-0.00648
0.0386	-0.01318											0.0386	23.0954	19.8184	16.4916	13.1887	9.89831	6.62131	3.28682	0.01268
0.0388	-0.0151											0.0388	23.1012	19.8117	16.4945	13.1791	9.88969	6.57915	3.28011	-0.00743
0.039	-0.00169											0.039	23.1108	19.8232	16.5098	13.1868	9.89352	6.62322	3.29161	-0.01223
0.0392	-0.00552											0.0392	23.0811	19.7868	16.5031	13.1878	9.87724	6.59735	3.28777	-0.00648
0.0394	0.0146											0.0394	23.0916	19.8022	16.506	13.1839	9.88969	6.59735	3.28682	-0.00265
0.0396	-0.00935											0.0396	23.1098	19.806	16.506	13.1868	9.90981	6.61747	3.28107	-0.01414
0.0398	-0.01701											0.0398	23.083	19.8012	16.5041	13.1906	9.91364	6.61843	3.28873	0.01364
0.04	-0.01127											0.04	23.0926	19.8031	16.506	13.2184	9.90502	6.60406	3.29735	0.00502
0.0402	0.00119											0.0402	23.0849	19.7868	16.4916	13.1954	9.89544	6.6031	3.28873	0.00406
0.0404	0.01747											0.0404	23.0897	19.7801	16.5012	13.1964	9.91077	6.61268	3.28873	-0.01318
0.0406	-0.00743											0.0406	23.0916	19.7782	16.5022	13.2021	9.9146	6.5964	3.2964	0.01747
0.0408	0.02514											0.0408	23.0801	19.7792	16.5156	13.2108	9.91172	6.60406	3.30981	0.000229
0.041	-0.0036											0.041	23.0878	19.7839	16.4974	13.2079	9.89831	6.59352	3.29161	-0.00935
0.0412	-0.00648											0.0412	23.083	19.7926	16.4677	13.1983	9.90694	6.59448	3.2964	0.00119
0.0414	0.01172											0.0414	23.1022	19.7897	16.4782	13.2002	9.91077	6.59161	3.29448	0.0261
0.0416	0.00981											0.0416	23.083	19.7868	16.4897	13.1868	9.91843	6.60406	3.31747	-0.00743
0.0418	0.00502											0.0418	23.0801	19.7868	16.5098	13.2165	9.91172	6.58011	3.30119	0.000229
0.042	0.0146											0.042	23.0868	19.7897	16.4801	13.2127	9.89927	6.59257	3.30215	0.01364
0.0422	-0.00456											0.0422	23.0868	19.7878	16.4935	13.1878	9.88586	6.60789	3.30694	-0.00839
0.0424	-0.01606											0.0424	23.1098	19.8002	16.5012	13.1839	9.89448	6.60981	3.3031	-0.01223
0.0426	-0.03043											0.0426	23.1108	19.805	16.5079	13.2242	9.89352	6.60694	3.27628	0.00885
0.0428	-0.0151											0.0428	23.1156	19.7887	16.5194	13.2021	9.89352	6.59544	3.29257	-0.00169
0.043	-0.02755											0.043	23.1041	19.8069	16.5041	13.182	9.87819	6.60502	3.27915	-0.00648
0.0432	-0.04097											0.0432	23.1098	19.7868	16.5041	13.1849	9.89161	6.59927	3.26861	-0.000729
0.0434	0.0031											0.0434	23.105	19.7964	16.5031	13.2041	9.89161	6.60598	3.28011	-0.00456
0.0436	0.00406											0.0436	23.1098	19.7935	16.5242	13.1897	9.87628	6.60406	3.27819	-0.0151
0.0438	-0.02947											0.0438	23.0782	19.8041	16.4964	13.1782	9.89448	6.62418	3.28777	-0.01223
0.044	-0.01318											0.044	23.0849	19.8127	16.5022	13.2108	9.90406	6.61556	3.29352	-0.000729
0.0442	-0.00935											0.0442	23.0945	19.8156	16.4954	13.1868	9.89257	6.60502	3.28299	-0.02276
0.0444	-0.01031											0.0444	23.0859	19.8012	16.5347	13.1916	9.89927	6.61077	3.26766	-0.00265
0.0446	-0.000729											0.0446	23.0964	19.8012	16.4964	13.2012	9.90885	6.60981	3.28873	-0.00743
0.0448	0.00406											0.0448	23.0724	19.8022	16.483	13.2175	9.90598	6.58682	3.28873	-0.02947
0.045	-0.0151											0.045	23.0715	19.8031	16.5223	13.2031	9.90598	6.6031	3.2964	-0.02468
0.0452	0.01364											0.0452	23.083	19.7859	16.5002	13.2136	9.89927	6.61556	3.30885	-0.01606
0.0454	0.02035											0.0454	23.0562	19.7906	16.4935	13.1926	9.91172	6.61364	3.28586	0.01268
0.0456	-0.00265											0.0456	23.0973	19.7887	16.5232	13.205	9.92322	6.57532	3.30406	-0.0036
0.0458	0.02035											0.0458	23.1117	19.7945	16.5108	13.2175	9.90406	6.59352	3.31268	-0.01893
0.046	-0.00839											0.046	23.0734	19.7878	16.4935	13.2012	9.88873	6.58969	3.30981	-0.02372
0.0462	-0.00648											0.0462	23.0887	19.7945	16.506	13.2108	9.90981	6.57819	3.28969	0.00789
0.0464	-0.01701											0.0464	23.0954	19.7983	16.5127	13.1887	9.89352	6.61172	3.32801	-0.000729
0.0466	-0.01031											0.0466	23.0811	19.7868	16.5156	13.2175	9.90406	6.59161	3.28682	-0.0151
0.0468	-0.00839											0.0468	23.0897	19.7974	16.5041	13.2194	9.90215	6.59257	3.28873	-0.00456
0.047	0.00502											0.047	23.0753	19.7878	16.4983	13.2136	9.89257	6.59352	3.29161	-0.01031
0.0472	-0.0036											0.0472	23.1146	19.8002	16.4887	13.1983	9.88394	6.59927	3.30885	0.00215
0.0474	-0.00648											0.0474	23.1022	19.7916	16.4916	13.1916	9.88873	6.5849	3.31268	0.02705
0.0476	-0.01797											0.0476	23.0868	19.8022	16.5136	13.2098	9.87915	6.60598	3.28969	0.01556
0.0478	-0.00935											0.0478	23.0907	19.8041	16.4782	13.1859	9.8849	6.59352	3.29352	-0.00552
0.048	-0.01797											0.048	23.1127	19.8127	16.4983	13.1945	9.88394	6.5964	3.28777	0.00406
0.0482	-0.000729											0.0482	23.1175	19.8165	16.4868	13.1945	9.88682	6.60023	3.30215	0.01268
0.0484	-0.0151											0.0484	23.0878	19.805	16.5002	13.1878	9.88586	6.61077	3.29735	-0.02085
0.0486	-0.0036											0.0486	23.1165	19.7916	16.5136	13.1935	9.87915	6.61651	3.30023	-0.01893
0.0488	0.00694											0.0488	23.0887	19.7974	16.5175	13.2012	9.88777	6.60119	3.29352	-0.00456
0.049	-0.00265											0.049	23.1127	19.7926	16.4983	13.1945	9.88586	6.59735	3.28586	-0.0151
0.0492	0.01172											0.0492	23.1002	19.8031	16.5184	13.1887	9.9031	6.61077	3.3031	-0.00839
0.0494	-0.00935											0.0494	23.0954	19.7954	16.5069	13.2021	9.89065	6.58682	3.28777	0.00502
0.0496	0.00215											0.0496	23.0648	19.8098	16.505	13.1945	9.87819	6.60406	3.29927	-0.02851
0.0498	-0.0036											0.0498	23.0887	19.783	16.506	13.2146	9.88777	6.60119	3.29352	-0.01701
0.05	0.000229											0.05	23.0811	19.8041	16.5088	13.1926	9.88682	6.59544	3.29927	0.0146
0.0502	-0.00743											0.0502	23.0849	19.8069	16.506	13.2117	9.91268	6.60885	3.31077	0.02322
0.0504	0.01747											0.0504	23.0859	19.7935	16.506	13.206	9.90789	6.59448	3.31268	0.01556
0.0506	0.02514											0.0506	23.0839	19.7983	16.5184	13.2117	9.89831	6.59065	3.30406	0.03663
0.0508	-0.02181											0.0508	23.0907	19.8012	16.4945	13.1906	9.90789	6.59448	3.30119	0.01172
0.051	0.00789											0.051	23.0782	19.8022	16.4974	13.1906	9.90598	6.59448	3.31651	-0.01606
0.0512	0.02705											0.0512	23.0983	19.7792	16.4993	13.2184	9.9031	6.59065	3.31747	-0.00839
0.0514	0.04047											0.0514	23.082	19.7811	16.5088	13.2165	9.89065	6.58586	3.32418	0.01172
0.0516	-0.0036											0.0516	23.0859	19.7954	16.506	13.2069	9.88682	6.59257	3.2964	-0.01414
0.0518	-0.0036											0.0518	23.1041	19.7916	16.4801	13.1993	9.88969	6.57915	3.29735	-0.000729
0.052	-0.02372											0.052	23.1022	19.7772	16.4964	13.1878	9.90119	6.60119	3.30406	0.02035
0.0522	0.00119											0.0522	23.1031	19.7926	16.4811	13.206	9.90598	6.60406	3.30598	0.00694
0.0524	-0.05917											0.0524	23.083	19.7964	16.5079	13.2117	9.88107	6.60215	3.3031	-0.00456
0.0526	-0.02181											0.0526	23.0983	19.7878	16.4974	13.182	9.8849	6.6146	3.28873	0.00598
0.0528	-0.02947											0.0528	23.0907	19.8127	16.4772	13.1839	9.88969	6.58682	3.29448	0.00119
0.053	0.0146											0.053	23.105	19.8117	16.4811	13.2002	9.89448	6.58394	3.29448	0.00885
0.0532	0.000229											0.0532	23.0705	19.7897	16.4887	13.2002	9.88011	6.63088	3.29831	-0.00552
0.0534	-0.04097											0.0534	23.0897	19.8012	16.4906	13.1791	9.88107	6.58299	3.29544	-0.00169
0.0536	-0.00456											0.0536	23.0907	19.8127	16.4926	13.1849	9.89735	6.59065	3.30789	-0.01127
0.0538	-0.01414											0.0538	23.0878	19.8098	16.5136	13.1906	9.8964	6.6146	3.2849	-0.00456
0.054	0.00119											0.054	23.0868	19.7935	16.5175	13.1801	9.88586	6.62131	3.27149	-0.00552
0.0542	0.01077											0.0542	23.0849	19.8146	16.4993	13.1916	9.90406	6.61268	3.30119	-0.01127
0.0544	0.00406											0.0544	23.0619	19.8022	16.5098	13.1935	9.89831	6.61939	3.30406	0.00119
0.0546	-0.00456											0.0546	23.0839	19.7993	16.5146	13.1772	9.89448	6.62418	3.28203	-0.01701
0.0548	-0.00265											0.0548	23.1012	19.7849	16.5136	13.1839	9.90981	6.60981	3.28394	-0.01797
0.055	0.0261											0.055	23.0715	19.7878	16.4897	13.2031	9.91172	6.59927	3.3031	-0.01893
0.0552	0.00981											0.0552	23.0657	19.7954	16.5194	13.1993	9.90598	6.59161	3.29065	-0.02564
0.0554	0.00981											0.0554	23.1175	19.783	16.5041	13.2232	9.90119	6.61651	3.30694	-0.00265
0.0556	-0.000729											0.0556	23.082	19.783	16.4887	13.205	9.89448	6.5964	3.30789	0.01172
0.0558	-0.01797											0.0558	23.0859	19.7954	16.5117	13.1945	9.89161	6.58394	3.29161	-0.00265
0.056	0.01172											0.056	23.0983	19.7954	16.5165	13.1974	9.92226	6.60502	3.29448	0.00598
0.0562	0.01747											0.0562	23.0859	19.7772	16.4811	13.2002	9.9146	6.58107	3.30119	0.00406
0.0564	-0.02755											0.0564	23.106	19.7811	16.4696	13.2213	9.90885	6.57724	3.3146	-0.00743
0.0566	0.00598											0.0566	23.1146	19.7945	16.4811	13.1945	9.88586	6.61268	3.3146	-0.01701
0.0568	-0.01414											0.0568	23.0887	19.7792	16.4926	13.1887	9.89352	6.58969	3.30502	-0.00648
0.057	-0.02181											0.057	23.0791	19.7954	16.4763	13.1906	9.90694	6.57532	3.30789	0.00119
0.0572	-0.01318											0.0572	23.0935	19.7887	16.4974	13.1954	9.90789	6.61268	3.28777	-0.00935
0.0574	-0.01701											0.0574	23.0801	19.8022	16.5031	13.1983	9.88586	6.61077	3.27053	0.01172
0.0576	-0.01127											0.0576	23.0801	19.8012	16.4715	13.183	9.88969	6.60885	3.29352	0.01268
0.0578	0.00694											0.0578	23.1165	19.7974	16.4859	13.1906	9.89544	6.60694	3.28969	0.00502
0.058	-0.01223											0.058	23.1194	19.7926	16.4945	13.1811	9.89257	6.6146	3.29257	-0.01989
0.0582	-0.01031											0.0582	23.0801	19.7906	16.5184	13.1945	9.89831	6.62514	3.29257	0.00502
0.0584	-0.0036											0.0584	23.0964	19.8079	16.4897	13.183	9.8849	6.60023	3.27436	0.00694
0.0586	-0.00169											0.0586	23.0801	19.8175	16.4983	13.183	9.8964	6.58586	3.27245	-0.02851
0.0588	-0.01223											0.0588	23.1213	19.8127	16.5012	13.182	9.89161	6.63088	3.29065	-0.01318
0.059	-0.00648											0.059	23.0839	19.8175	16.5136	13.1906	9.89735	6.58969	3.29065	-0.00648
0.0592	-0.01031											0.0592	23.0811	19.7926	16.4983	13.2021	9.88969	6.62131	3.28107	-0.02564
0.0594	-0.00648											0.0594	23.0734	19.8069	16.506	13.1887	9.90885	6.61651	3.29831	-0.00648
0.0596	0.01364											0.0596	23.0859	19.7935	16.5041	13.1916	9.91651	6.60502	3.2849	-0.00648
0.0598	0.02131											0.0598	23.0926	19.8088	16.5012	13.1983	9.91364	6.59927	3.30119	-0.0266
0.06	0.02418											0.06	23.0849	19.7792	16.5041	13.2242	9.91747	6.61268	3.29257	-0.01893
0.0602	0.01747											0.0602	23.0868	19.7887	16.4964	13.2002	9.90023	6.61077	3.3031	-0.02468
0.0604	-0.02085											0.0604	23.0935	19.7753	16.5069	13.1983	9.90502	6.6031	3.29544	-0.02276
0.0606	0.00215											0.0606	23.0907	19.7811	16.4926	13.1954	9.91651	6.59352	3.30598	-0.02085
0.0608	0.00789											0.0608	23.0868	19.7868	16.5098	13.2031	9.90502	6.59544	3.30981	-0.02372
0.061	0.01651											0.061	23.0945	19.7859	16.5012	13.2069	9.89352	6.58873	3.29161	0.02035
0.0612	-0.02276											0.0612	23.0926	19.8012	16.4897	13.2127	9.9146	6.59352	3.28777	0.02801
0.0614	-0.00935											0.0614	23.0993	19.7878	16.4887	13.1993	9.91077	6.60215	3.28586	-0.01797
0.0616	-0.02276											0.0616	23.1117	19.7868	16.4916	13.1983	9.89927	6.58969	3.30598	0.01556
0.0618	-0.02755											0.0618	23.1041	19.782	16.5232	13.2041	9.90502	6.60215	3.30215	-0.02276
0.062	-0.00456											0.062	23.0916	19.8098	16.4801	13.2088	9.90023	6.59448	3.28777	-0.00265
0.0622	-0.03618											0.0622	23.0954	19.7964	16.5184	13.1677	9.88394	6.58394	3.3031	0.01556
0.0624	-0.01606											0.0624	23.1136	19.7964	16.4859	13.1859	9.87532	6.57915	3.28873	0.00502
0.0626	-0.00169											0.0626	23.0993	19.8136	16.4801	13.2002	9.89161	6.59448	3.28107	-0.01318
0.0628	-0.00456											0.0628	23.0954	19.7859	16.5079	13.1964	9.88682	6.59735	3.28107	-0.0036
0.063	-0.03426											0.063	23.0696	19.8022	16.5022	13.1801	9.88011	6.62226	3.28299	0.00215
0.0632	-0.000729											0.0632	23.1079	19.8213	16.527	13.1878	9.8964	6.60119	3.2849	-0.0151
0.0634	-0.0266											0.0634	23.1041	19.7993	16.5204	13.1935	9.91172	6.6261	3.28299	-0.00743
0.0636	-0.01031											0.0636	23.1002	19.7945	16.4954	13.1935	9.8849	6.62322	3.28011	-0.01318
0.0638	0.01268											0.0638	23.106	19.8242	16.4993	13.1926	9.89257	6.61556	3.29544	-0.01127
0.064	-0.00552											0.064	23.1041	19.8069	16.4916	13.2012	9.90023	6.60023	3.29927	-0.01318
0.0642	-0.01606											0.0642	23.1079	19.7954	16.5223	13.1964	9.88586	6.58777	3.28203	-0.0036
0.0644	0.02418											0.0644	23.0849	19.7878	16.4945	13.205	9.87724	6.59352	3.28299	-0.02468
0.0646	0.00406											0.0646	23.0897	19.7868	16.4916	13.2194	9.89831	6.58394	3.31268	-0.02085
0.0648	0.00502											0.0648	23.0868	19.7964	16.505	13.2184	9.9031	6.5964	3.30502	0.00215
0.065	-0.02276											0.065	23.0868	19.7983	16.5108	13.2213	9.90215	6.60502	3.29831	0.00406
0.0652	0.00598											0.0652	23.1022	19.7926	16.4878	13.2251	9.90789	6.59544	3.30981	0.00215
0.0654	-0.03905											0.0654	23.0677	19.7906	16.5328	13.2079	9.90023	6.59544	3.30789	-0.02181
0.0656	-0.01318											0.0656	23.0926	19.8069	16.505	13.1916	9.91268	6.60694	3.29352	-0.00935
0.0658	0.01172											0.0658	23.0983	19.7811	16.4792	13.2184	9.88777	6.58394	3.31364	0.00502
0.066	-0.00552											0.066	23.0839	19.783	16.4964	13.2098	9.89544	6.59831	3.30598	0.0031
0.0662	-0.01989											0.0662	23.106	19.7935	16.5136	13.1993	9.9146	6.60023	3.30406	-0.00265
0.0664	-0.00456											0.0664	23.1213	19.7983	16.4926	13.2012	9.88873	6.56574	3.2964	-0.01223
0.0666	-0.01127											0.0666	23.0811	19.7792	16.5079	13.2117	9.90981	6.62035	3.29065	0.01172
0.0668	0.00406											0.0668	23.0993	19.8041	16.5041	13.2098	9.8964	6.59927	3.29831	0.02131
0.067	-0.00648											0.067	23.1146	19.7935	16.5079	13.2031	9.88203	6.57628	3.28682	0.01747
0.0672	-0.02468											0.0672	23.1069	19.806	16.4983	13.1906	9.89257	6.5849	3.29065	0.00215
0.0674	-0.0036											0.0674	23.0954	19.7945	16.483	13.1868	9.89927	6.6146	3.29831	-0.00552
0.0676	0.01077											0.0676	23.1175	19.805	16.4964	13.2012	9.87819	6.61268	3.2849	-0.00839
0.0678	-0.01989											0.0678	23.0964	19.8079	16.5136	13.1906	9.8849	6.60502	3.31172	0.00598
0.068	-0.00552											0.068	23.0734	19.8156	16.4839	13.1993	9.89257	6.60215	3.27053	-0.00839
0.0682	-0.00552											0.0682	23.1012	19.8175	16.506	13.1935	9.87915	6.6031	3.29257	-0.01797
0.0684	-0.01127											0.0684	23.1184	19.805	16.5251	13.1945	9.88969	6.59257	3.30694	-0.00743
0.0686	-0.00935											0.0686	23.083	19.7945	16.5175	13.1964	9.88203	6.60694	3.30598	-0.00743
0.0688	0.00119											0.0688	23.0696	19.7906	16.5204	13.2041	9.8849	6.61939	3.28682	-0.01797
0.069	0.02514											0.069	23.0964	19.8002	16.505	13.1916	9.88682	6.59065	3.28873	-0.00265
0.0692	0.00598											0.0692	23.1031	19.8146	16.506	13.1906	9.9031	6.60789	3.30215	-0.01223
0.0694	0.02035											0.0694	23.0983	19.783	16.506	13.2108	9.88873	6.60694	3.28969	-0.00935
0.0696	0.00694											0.0696	23.0839	19.7993	16.506	13.1945	9.8849	6.59544	3.30502	0.0031
0.0698	-0.02085											0.0698	23.0744	19.7945	16.5088	13.2088	9.89544	6.60502	3.29831	0.000229
0.07	-0.01701											0.07	23.0973	19.7887	16.5117	13.1945	9.87532	6.60694	3.30598	0.01364
0.0702	-0.00648											0.0702	23.0791	19.7878	16.5117	13.2194	9.90598	6.58873	3.30598	-0.01318
0.0704	0.02418											0.0704	23.0935	19.8031	16.4974	13.2002	9.91268	6.60119	3.31172	-0.00648
0.0706	-0.000729											0.0706	23.0887	19.7964	16.5156	13.2012	9.87819	6.59352	3.29544	0.00119
0.0708	-0.0036											0.0708	23.082	19.7974	16.4935	13.2041	9.89927	6.58682	3.29544	0.0031
0.071	-0.02755											0.071	23.0859	19.7954	16.4887	13.1983	9.90789	6.58873	3.31077	0.00981
0.0712	0.00885											0.0712	23.1022	19.7801	16.4916	13.2041	9.88107	6.5849	3.3261	-0.00169
0.0714	-0.00839											0.0714	23.0916	19.7897	16.5002	13.2117	9.89544	6.58969	3.30119	0.00406
0.0716	0.00789											0.0716	23.0859	19.8088	16.4878	13.2088	9.88682	6.58203	3.30694	-0.0036
0.0718	0.0146											0.0718	23.0926	19.8117	16.4954	13.1906	9.87819	6.59735	3.29448	0.01939
0.072	-0.01223											0.072	23.0983	19.7945	16.5156	13.183	9.8849	6.58682	3.30981	-0.02181
0.0722	-0.01223											0.0722	23.0907	19.7868	16.4868	13.2031	9.90215	6.58394	3.28873	-0.000729
0.0724	-0.02181											0.0724	23.0763	19.8069	16.5213	13.1964	9.89257	6.57819	3.29831	0.000229
0.0726	-0.01223											0.0726	23.1127	19.7954	16.5041	13.1897	9.88107	6.59161	3.3031	-0.01414
0.0728	0.01077											0.0728	23.0973	19.8069	16.4964	13.1839	9.88394	6.59065	3.30023	0.01939
0.073	-0.02181											0.073	23.1328	19.8022	16.4772	13.1964	9.90981	6.62226	3.29927	-0.0036
0.0732	-0.01701											0.0732	23.0993	19.7878	16.4906	13.1878	9.88203	6.59735	3.28969	-0.01127
0.0734	0.02035											0.0734	23.0926	19.8079	16.5022	13.1782	9.88394	6.59831	3.32131	-0.00169
0.0736	0.0261											0.0736	23.082	19.8002	16.5088	13.1849	9.9031	6.61939	3.29352	-0.00648
0.0738	-0.01031											0.0738	23.0849	19.7906	16.529	13.2002	9.89352	6.60023	3.27724	-0.0036
0.074	0.01939											0.074	23.0619	19.8022	16.5204	13.1868	9.88777	6.59448	3.28682	-0.01414
0.0742	0.0031											0.0742	23.0772	19.7974	16.4926	13.1859	9.91747	6.59831	3.31077	0.00215
0.0744	-0.00265											0.0744	23.0705	19.7916	16.4983	13.206	9.8964	6.59831	3.30215	-0.01318
0.0746	0.02801											0.0746	23.0916	19.8012	16.5136	13.1906	9.89065	6.59352	3.29065	0.00885
0.0748	0.00119											0.0748	23.0926	19.7926	16.4772	13.1926	9.91077	6.60885	3.30885	0.01268
0.075	-0.00648											0.075	23.1079	19.7945	16.5165	13.2002	9.91939	6.61843	3.30694	0.00694
0.0752	-0.00456											0.0752	23.0887	19.7868	16.5022	13.2021	9.91268	6.5849	3.30981	0.01556
0.0754	0.01556											0.0754	23.0945	19.7868	16.4878	13.2021	9.8964	6.58873	3.30119	0.00502
0.0756	0.00215											0.0756	23.0724	19.7734	16.5012	13.2098	9.89448	6.57053	3.32131	-0.01031
0.0758	0.01364											0.0758	23.0935	19.8031	16.4974	13.1859	9.89735	6.60023	3.29352	0.01077
0.076	0.0146											0.076	23.1395	19.7983	16.4782	13.2021	9.91172	6.57915	3.29927	-0.0036
0.0762	-0.01606											0.0762	23.0849	19.7897	16.482	13.2002	9.88969	6.59927	3.30215	0.02131
0.0764	-0.02372											0.0764	23.105	19.7734	16.4859	13.2002	9.91939	6.59352	3.32226	0.00694
0.0766	-0.03043											0.0766	23.1002	19.8041	16.4993	13.1954	9.88394	6.60023	3.30502	0.01651
0.0768	-0.00839											0.0768	23.0791	19.7839	16.4945	13.1868	9.89735	6.6031	3.31077	0.01268
0.077	0.00598											0.077	23.1136	19.7945	16.4906	13.1753	9.90406	6.59544	3.29257	0.01556
0.0772	0.00789											0.0772	23.0907	19.7935	16.4811	13.1945	9.89448	6.57245	3.28969	0.01556
0.0774	-0.00552											0.0774	23.0629	19.7993	16.4878	13.1974	9.87915	6.58586	3.28299	0.02035
0.0776	-0.02276											0.0776	23.0945	19.8002	16.5194	13.1791	9.89735	6.59161	3.28873	-0.0036
0.0778	-0.0036											0.0778	23.0964	19.7974	16.4897	13.1906	9.8849	6.59735	3.26957	-0.02181
0.078	-0.01606											0.078	23.1108	19.8031	16.5098	13.1849	9.88873	6.59735	3.30023	0.00406
0.0782	0.00215											0.0782	23.1031	19.7878	16.5022	13.1935	9.89735	6.59352	3.29544	0.00119
0.0784	-0.01223											0.0784	23.1069	19.7983	16.4974	13.1849	9.89161	6.60981	3.28969	-0.0266
0.0786	0.00694											0.0786	23.1041	19.8117	16.4954	13.1897	9.89257	6.61172	3.27053	0.00215
0.0788	0.00598											0.0788	23.0935	19.8213	16.4878	13.1849	9.90023	6.60119	3.29065	-0.00456
0.079	-0.0151											0.079	23.0715	19.8002	16.505	13.1897	9.91268	6.61843	3.30502	-0.02851
0.0792	0.00694											0.0792	23.0907	19.783	16.5165	13.2031	9.8964	6.60215	3.28777	-0.00743
0.0794	-0.00743											0.0794	23.0801	19.8108	16.4906	13.1954	9.91172	6.59927	3.29735	0.00598
0.0796	-0.01989											0.0796	23.0677	19.7801	16.4916	13.1964	9.9146	6.62514	3.29831	-0.02755
0.0798	0.01077											0.0798	23.1002	19.7954	16.505	13.1974	9.91747	6.61268	3.29831	-0.01797
0.08	-0.02181											0.08	23.0849	19.7954	16.5022	13.2156	9.92131	6.59448	3.29544	0.00885
0.0802	-0.01031											0.0802	23.0897	19.7677	16.4983	13.1887	9.90598	6.60023	3.30789	0.00598
0.0804	-0.00456											0.0804	23.0945	19.7801	16.506	13.2021	9.90789	6.60119	3.29831	0.000229
0.0806	0.00502											0.0806	23.0868	19.7859	16.482	13.1983	9.92226	6.59161	3.30981	0.01364
0.0808	0.00406											0.0808	23.0983	19.7772	16.4926	13.205	9.91364	6.59927	3.31172	0.01364
0.081	-0.0036											0.081	23.1012	19.7868	16.5069	13.2156	9.88107	6.59065	3.29735	0.00502
0.0812	-0.00648											0.0812	23.1031	19.8098	16.4954	13.2031	9.9031	6.59257	3.28107	-0.01318
0.0814	0.00502											0.0814	23.0945	19.7916	16.4954	13.1926	9.90023	6.58586	3.29352	-0.01223
0.0816	-0.01606											0.0816	23.1165	19.7792	16.5108	13.2002	9.90406	6.60502	3.29257	-0.01414
0.0818	-0.03043											0.0818	23.1175	19.8002	16.4945	13.2031	9.90119	6.57819	3.30119	0.01364
0.082	-0.00265											0.082	23.1069	19.8136	16.4782	13.2041	9.89927	6.6031	3.2849	0.01843
0.0822	-0.00648											0.0822	23.1089	19.8022	16.4954	13.1839	9.8734	6.60885	3.28107	-0.000729
0.0824	-0.00456											0.0824	23.1165	19.7887	16.506	13.1964	9.89257	6.60694	3.2964	-0.00169
0.0826	-0.02851											0.0826	23.0839	19.805	16.4734	13.2165	9.89161	6.61939	3.27724	0.00598
0.0828	-0.02085											0.0828	23.1108	19.7993	16.4849	13.1916	9.89831	6.59544	3.27245	-0.00839
0.083	0.01077											0.083	23.0964	19.7964	16.5022	13.1772	9.87532	6.60023	3.28299	-0.01606
0.0832	-0.00935											0.0832	23.1022	19.8012	16.4954	13.1945	9.8964	6.61939	3.28107	-0.0151
0.0834	-0.02372											0.0834	23.1041	19.8069	16.5012	13.2002	9.89831	6.61843	3.27724	-0.01223
0.0836	0.0031											0.0836	23.0945	19.8022	16.506	13.1935	9.88682	6.5964	3.28777	-0.01606
0.0838	0.0031											0.0838	23.1136	19.8136	16.4849	13.1983	9.89257	6.61939	3.30789	-0.01223
0.084	0.04047											0.084	23.0907	19.8031	16.5069	13.2079	9.90119	6.61651	3.29065	0.00215
0.0842	0.00119											0.0842	23.0993	19.8194	16.5146	13.2098	9.88107	6.61651	3.29065	-0.01606
0.0844	-0.01127											0.0844	23.0993	19.7954	16.4954	13.2088	9.90023	6.60885	3.30598	0.00215
0.0846	-0.0151											0.0846	23.0705	19.7945	16.4974	13.2261	9.91747	6.61364	3.31268	-0.01318
0.0848	0.0261											0.0848	23.0811	19.7964	16.4954	13.2223	9.91077	6.59065	3.29161	-0.01797
0.085	0.01172											0.085	23.1079	19.7935	16.4935	13.2136	9.89544	6.59448	3.30406	-0.02372
0.0852	0.01172											0.0852	23.0849	19.7763	16.5012	13.2136	9.89448	6.58873	3.30981	-0.01701
0.0854	0.00981											0.0854	23.082	19.8098	16.5136	13.1993	9.90694	6.59448	3.28394	0.000229
0.0856	0.02226											0.0856	23.0916	19.8022	16.4878	13.1926	9.92035	6.59735	3.30023	0.01268
0.0858	-0.01031											0.0858	23.0859	19.7859	16.4648	13.2127	9.89735	6.59448	3.30789	-0.01893
0.086	-0.02851											0.086	23.0926	19.783	16.5022	13.2146	9.88394	6.56766	3.29161	0.01556
0.0862	0.00119											0.0862	23.1031	19.7849	16.4859	13.2203	9.9031	6.59065	3.28394	0.02131
0.0864	-0.00935											0.0864	23.1022	19.8069	16.4849	13.1801	9.88299	6.60502	3.3146	-0.01223
0.0866	0.02035											0.0866	23.0983	19.7906	16.4839	13.2117	9.89448	6.58586	3.3031	0.00119
0.0868	-0.02181											0.0868	23.1203	19.8002	16.4916	13.2079	9.88777	6.59544	3.28586	0.00119
0.087	-0.02468											0.087	23.0839	19.8031	16.4839	13.205	9.88107	6.60694	3.29065	-0.00935
0.0872	-0.01701											0.0872	23.1156	19.8022	16.4926	13.1993	9.88203	6.58299	3.29161	-0.01127
0.0874	-0.01989											0.0874	23.1165	19.8041	16.5002	13.1887	9.89544	6.58107	3.30023	0.00981
0.0876	-0.00935											0.0876	23.1194	19.8108	16.4945	13.2002	9.87053	6.58873	3.28299	0.00598
0.0878	-0.00265											0.0878	23.0973	19.8136	16.5136	13.1859	9.88873	6.5849	3.30502	-0.01127
0.088	-0.01127											0.088	23.0849	19.8031	16.4868	13.1983	9.88873	6.58682	3.28203	-0.02085
0.0882	-0.00935											0.0882	23.0926	19.8079	16.506	13.1868	9.88873	6.6031	3.29352	0.00502
0.0884	0.00502											0.0884	23.0973	19.8041	16.5204	13.1954	9.88777	6.61747	3.30215	-0.01701
0.0886	-0.00935											0.0886	23.0705	19.8022	16.5108	13.1983	9.89735	6.59065	3.30502	-0.03713
0.0888	-0.00552											0.0888	23.0935	19.7926	16.5136	13.2041	9.90119	6.58299	3.29831	0.00119
0.089	0.01077											0.089	23.1069	19.8069	16.5146	13.2069	9.88682	6.62226	3.29448	-0.02085
0.0892	0.01172											0.0892	23.0753	19.8108	16.5012	13.1983	9.90406	6.60215	3.30885	-0.01797
0.0894	-0.00648											0.0894	23.0868	19.7897	16.5146	13.2079	9.89352	6.57915	3.30694	0.00885
0.0896	0.00981											0.0896	23.1041	19.8069	16.5079	13.2041	9.89448	6.59735	3.30215	0.0031
0.0898	0.01077											0.0898	23.0782	19.7763	16.5098	13.205	9.89065	6.6031	3.30885	-0.01797
0.09	0.02993											0.09	23.0897	19.7916	16.5079	13.1868	9.89352	6.5849	3.30598	-0.000729
0.0902	-0.000729											0.0902	23.0772	19.806	16.4964	13.2108	9.91364	6.59735	3.30119	0.01556
0.0904	0.00502											0.0904	23.083	19.7945	16.4964	13.2021	9.91077	6.58873	3.30789	0.02514
0.0906	0.02035											0.0906	23.0916	19.7926	16.4964	13.206	9.89352	6.59352	3.30502	-0.01989
0.0908	-0.03234											0.0908	23.0887	19.829	16.4945	13.2069	9.8964	6.58299	3.29831	-0.01414
0.091	-0.000729											0.091	23.1002	19.7887	16.482	13.1964	9.91939	6.58777	3.30406	-0.00456
0.0912	-0.01031											0.0912	23.0887	19.7715	16.4801	13.2012	9.8964	6.58682	3.31268	0.02035
0.0914	-0.03809											0.0914	23.1079	19.8002	16.4811	13.2012	9.85712	6.58586	3.30885	-0.000729
0.0916	-0.02755											0.0916	23.083	19.7993	16.4811	13.1791	9.88011	6.59257	3.29161	0.00119
0.0918	-0.03043											0.0918	23.0772	19.7926	16.5079	13.1811	9.88203	6.57628	3.29065	0.00215
0.092	-0.04959											0.092	23.0859	19.7906	16.5088	13.1791	9.88394	6.59544	3.30215	0.02322
0.0922	-0.01127											0.0922	23.0734	19.806	16.5041	13.1935	9.90119	6.60694	3.2964	0.0146
0.0924	-0.03905											0.0924	23.1031	19.8117	16.4897	13.1935	9.88777	6.61651	3.27819	0.01172
0.0926	0.01172											0.0926	23.1002	19.8031	16.4916	13.1868	9.89065	6.60981	3.29448	0.01172
0.0928	-0.0266											0.0928	23.0887	19.8012	16.5022	13.1926	9.88682	6.60023	3.30502	-0.00935
0.093	-0.03139											0.093	23.0859	19.8213	16.5175	13.1983	9.90215	6.59161	3.28873	-0.00169
0.0932	0.01939											0.0932	23.0887	19.7993	16.5022	13.1878	9.89257	6.60981	3.2964	-0.0036
0.0934	0.00598											0.0934	23.0657	19.7954	16.5146	13.1782	9.8849	6.59352	3.30885	-0.00839
0.0936	-0.00839											0.0936	23.0667	19.8041	16.5136	13.182	9.90694	6.59735	3.29448	-0.00935
0.0938	0.01556											0.0938	23.0945	19.7926	16.5204	13.205	9.89161	6.59161	3.28011	-0.01031
0.094	-0.00552											0.094	23.0763	19.7887	16.4906	13.1926	9.90981	6.62801	3.31747	-0.000729
0.0942	-0.00935											0.0942	23.0696	19.7859	16.5098	13.1993	9.91747	6.61364	3.30502	-0.00648
0.0944	0.02993											0.0944	23.0849	19.8031	16.5309	13.2021	9.89735	6.61939	3.29257	0.00598
0.0946	-0.01414											0.0946	23.0907	19.7878	16.4945	13.1878	9.89257	6.59927	3.30119	-0.01318
0.0948	-0.01797											0.0948	23.0763	19.7792	16.5012	13.1859	9.90502	6.58873	3.3146	-0.00648
0.095	-0.02468											0.095	23.0772	19.782	16.5088	13.1906	9.91364	6.59735	3.30694	-0.00743
0.0952	0.000229											0.0952	23.0964	19.805	16.5022	13.1878	9.91939	6.59735	3.29544	0.0031
0.0954	-0.00648											0.0954	23.0897	19.7744	16.4849	13.2021	9.89831	6.59544	3.30215	0.00119
0.0956	-0.03905											0.0956	23.083	19.7839	16.4964	13.2079	9.89831	6.58777	3.30023	0.01556
0.0958	-0.01701											0.0958	23.1242	19.7993	16.4916	13.2002	9.89735	6.59161	3.3031	-0.01031
0.096	0.01651											0.096	23.0945	19.8031	16.4772	13.1945	9.89448	6.60119	3.30981	0.00598
0.0962	-0.01414											0.0962	23.0916	19.7964	16.5165	13.2012	9.88394	6.58969	3.30789	0.01939
0.0964	-0.02276											0.0964	23.1223	19.7897	16.4935	13.205	9.90885	6.58394	3.3031	-0.01606
0.0966	-0.0266											0.0966	23.1031	19.8002	16.5022	13.1763	9.87819	6.60215	3.28586	0.01843
0.0968	0.01077											0.0968	23.0859	19.8031	16.505	13.182	9.90023	6.58682	3.29448	0.00694
0.097	-0.01606											0.097	23.0964	19.7926	16.5041	13.1839	9.89735	6.60406	3.29257	0.03184
0.0972	-0.01414											0.0972	23.0964	19.8079	16.4887	13.1801	9.88777	6.61172	3.28873	-0.00648
0.0974	-0.01989											0.0974	23.0983	19.7964	16.4926	13.1983	9.89161	6.60502	3.27532	-0.02276
0.0976	-0.00456											0.0976	23.0964	19.7993	16.5175	13.1772	9.89927	6.58969	3.30694	-0.00169
0.0978	-0.01797											0.0978	23.0763	19.8002	16.5002	13.1916	9.8849	6.60502	3.27915	0.00215
0.098	-0.01127											0.098	23.0791	19.8165	16.529	13.1878	9.89448	6.62322	3.29161	-0.02181
0.0982	0.00406											0.0982	23.1213	19.8002	16.4792	13.1887	9.88777	6.61651	3.29065	-0.02085
0.0984	-0.00456											0.0984	23.0782	19.7974	16.5031	13.1897	9.90023	6.60215	3.28394	-0.00456
0.0986	0.00406											0.0986	23.1156	19.7964	16.5108	13.1916	9.89927	6.58682	3.27532	-0.00265
0.0988	0.00119											0.0988	23.082	19.806	16.4926	13.1945	9.89448	6.62993	3.28873	-0.02276
0.099	-0.01031											0.099	23.0859	19.7839	16.4887	13.2002	9.90789	6.59065	3.29544	-0.02276
0.0992	-0.01318											0.0992	23.1079	19.7734	16.5165	13.2184	9.89927	6.62897	3.30023	0.000229
0.0994	0.00981											0.0994	23.0993	19.8041	16.4974	13.2031	9.90981	6.60789	3.30119	-0.02181
0.0996	0.00119											0.0996	23.0772	19.7811	16.505	13.2079	9.91268	6.58203	3.29927	-0.000729
0.0998	-0.00552											0.0998	23.0782	19.7964	16.4993	13.2156	9.91843	6.58682	3.29831	0.00694
0.1	-0.01893											0.1	23.0945	19.7906	16.4974	13.2184	9.91172	6.5964	3.31364	-0.01701
0.1002	0.00885											0.1002	23.0926	19.7811	16.4926	13.183	9.90598	6.6031	3.30694	-0.01031
0.1004	0.00406											0.1004	23.0926	19.7792	16.4993	13.2251	9.88203	6.58969	3.28969	0.00598
0.1006	-0.03139											0.1006	23.0983	19.7839	16.4954	13.1964	9.91077	6.59352	3.29544	0.000229
0.1008	0.02131											0.1008	23.1031	19.7868	16.4897	13.1983	9.9031	6.5964	3.31077	0.0146
0.101	-0.02755											0.101	23.0954	19.8022	16.4993	13.2165	9.88011	6.5964	3.30215	0.02035
0.1012	-0.03905											0.1012	23.1079	19.8069	16.5041	13.2002	9.90215	6.58873	3.28969	-0.0151
0.1014	0.00406											0.1014	23.0935	19.7954	16.5098	13.1859	9.90598	6.60502	3.28394	-0.00648
0.1016	-0.00456											0.1016	23.0935	19.7916	16.4935	13.1926	9.90023	6.59352	3.30215	0.00215
0.1018	-0.01127											0.1018	23.106	19.805	16.4792	13.2098	9.89735	6.60885	3.29352	0.01364
0.102	0.01268											0.102	23.1127	19.8012	16.5079	13.1926	9.89065	6.60981	3.27915	-0.01223
0.1022	-0.01606											0.1022	23.1117	19.7897	16.4945	13.1782	9.87819	6.60789	3.29257	-0.01127
0.1024	-0.00743											0.1024	23.0945	19.8127	16.5127	13.1906	9.89161	6.59735	3.2964	-0.02276
0.1026	-0.01031											0.1026	23.0983	19.8041	16.4763	13.2012	9.89352	6.60789	3.27724	-0.02085
0.1028	0.02226											0.1028	23.1041	19.8088	16.4638	13.1859	9.90119	6.60789	3.27724	-0.00552
0.103	-0.00456											0.103	23.0983	19.805	16.5136	13.1791	9.88011	6.60981	3.28682	-0.02468
0.1032	-0.01701											0.1032	23.0677	19.805	16.4945	13.2175	9.89544	6.6031	3.27532	-0.01031
0.1034	-0.01127											0.1034	23.106	19.7945	16.5022	13.206	9.89831	6.59831	3.28299	-0.01318
0.1036	-0.00169											0.1036	23.0983	19.8002	16.4935	13.1906	9.89161	6.62897	3.30119	-0.01223
0.1038	-0.00743											0.1038	23.0926	19.8022	16.5098	13.2012	9.90981	6.61843	3.30789	-0.01701
0.104	0.00885											0.104	23.0954	19.7993	16.5156	13.2002	9.90023	6.60119	3.27819	-0.01701
0.1042	-0.0151											0.1042	23.0935	19.805	16.4974	13.206	9.90023	6.61077	3.30023	-0.0036
0.1044	-0.03522											0.1044	23.0734	19.7839	16.4926	13.2203	9.9328	6.60215	3.31939	-0.02276
0.1046	0.02514											0.1046	23.0744	19.783	16.5175	13.2117	9.9146	6.5964	3.30119	0.01268
0.1048	0.01268											0.1048	23.0926	19.7916	16.4887	13.2136	9.91172	6.60023	3.29448	0.01364
0.105	-0.01223											0.105	23.1022	19.8117	16.4916	13.2041	9.89161	6.59257	3.28299	0.00406
0.1052	-0.01031											0.1052	23.0677	19.7792	16.5146	13.2156	9.89448	6.58586	3.31172	0.02897
0.1054	-0.04863											0.1054	23.0849	19.805	16.5136	13.206	9.89257	6.60215	3.29927	0.02705
0.1056	0.00502											0.1056	23.1108	19.7945	16.4715	13.1954	9.90981	6.59257	3.31077	-0.00265
0.1058	0.00981											0.1058	23.0859	19.7801	16.5031	13.2146	9.89448	6.60885	3.3031	0.02035
0.106	-0.03713											0.106	23.106	19.7897	16.5012	13.206	9.88011	6.59161	3.28777	-0.0151
0.1062	-0.02276											0.1062	23.1069	19.7897	16.4705	13.1897	9.89831	6.58682	3.29831	-0.000729
0.1064	0.01172											0.1064	23.0887	19.806	16.4523	13.1926	9.88394	6.59257	3.29448	0.03376
0.1066	-0.02564											0.1066	23.105	19.8088	16.4859	13.1954	9.88299	6.60789	3.28777	0.02131
0.1068	-0.01223											0.1068	23.1251	19.7993	16.4906	13.1954	9.88203	6.59065	3.28873	-0.00648
0.107	-0.000729											0.107	23.105	19.8117	16.4696	13.2041	9.88394	6.60885	3.27053	0.00981
0.1072	-0.01127											0.1072	23.1031	19.8022	16.4926	13.1974	9.88682	6.61556	3.2849	0.00694
0.1074	0.00119											0.1074	23.0926	19.8117	16.5347	13.1887	9.88873	6.61651	3.30215	-0.01031
0.1076	-0.01701											0.1076	23.0993	19.806	16.4983	13.2031	9.88586	6.61556	3.28873	-0.01127
0.1078	-0.02372											0.1078	23.1136	19.805	16.506	13.1954	9.89065	6.61172	3.29352	-0.01989
0.108	0.000229											0.108	23.1031	19.7964	16.4974	13.1926	9.88586	6.62418	3.27532	0.02131
0.1082	-0.0036											0.1082	23.0705	19.8117	16.5251	13.1916	9.89927	6.62035	3.30406	-0.00169
0.1084	0.00215											0.1084	23.0791	19.8117	16.5136	13.1983	9.89257	6.60023	3.30215	-0.01127
0.1086	-0.00648											0.1086	23.0753	19.8079	16.5108	13.2012	9.8964	6.57532	3.30598	0.00502
0.1088	0.000229											0.1088	23.0973	19.7993	16.506	13.1993	9.91364	6.62035	3.31268	-0.01606
0.109	0.00119											0.109	23.0811	19.7983	16.5156	13.205	9.89544	6.5964	3.30215	-0.04192
0.1092	0.02035											0.1092	23.0705	19.7993	16.5079	13.2012	9.9146	6.58107	3.30598	0.00789
0.1094	0.00694											0.1094	23.06	19.7849	16.5136	13.1935	9.90789	6.59831	3.31077	-0.00935
0.1096	-0.01797											0.1096	23.082	19.7935	16.506	13.2079	9.89544	6.59257	3.30981	-0.01127
0.1098	-0.02085											0.1098	23.0839	19.7906	16.5012	13.1935	9.88394	6.58969	3.31172	0.01651
0.11	-0.00456											0.11	23.0772	19.7839	16.4954	13.1964	9.89831	6.60215	3.30215	0.04142
0.1102	-0.0333											0.1102	23.0973	19.8012	16.4916	13.2136	9.9031	6.58682	3.30981	-0.0036
0.1104	-0.00552											0.1104	23.0897	19.8022	16.4945	13.1916	9.90023	6.59448	3.31077	0.00119
0.1106	-0.00169											0.1106	23.0964	19.8031	16.4983	13.205	9.89065	6.58969	3.31172	0.00406
0.1108	-0.0266											0.1108	23.0983	19.7935	16.5088	13.2002	9.88203	6.58203	3.29831	0.02993
0.111	0.02418											0.111	23.1031	19.783	16.4964	13.1782	9.89831	6.58969	3.30215	0.0031
0.1112	0.00502											0.1112	23.0907	19.7897	16.4734	13.1868	9.89065	6.58682	3.29831	-0.0151
0.1114	-0.00839											0.1114	23.1022	19.8031	16.4811	13.1964	9.88203	6.59257	3.30406	0.00694
0.1116	0.0031											0.1116	23.1127	19.8002	16.5088	13.182	9.87915	6.58682	3.26861	0.00598
0.1118	0.000229											0.1118	23.1002	19.7906	16.5041	13.1772	9.87532	6.61364	3.28969	0.02418
0.112	-0.01414											0.112	23.083	19.8146	16.4897	13.1897	9.89352	6.59831	3.29735	-0.02468
0.1122	0.00502											0.1122	23.0897	19.8165	16.5165	13.1993	9.89735	6.57915	3.27915	-0.0266
0.1124	-0.0036											0.1124	23.1213	19.7974	16.483	13.1878	9.89352	6.59448	3.28969	-0.01031
0.1126	-0.03234											0.1126	23.1002	19.8012	16.5088	13.1811	9.88969	6.58969	3.30119	-0.0151
0.1128	-0.01223											0.1128	23.082	19.8088	16.5098	13.1916	9.88873	6.61077	3.29831	0.0031
0.113	0.02322											0.113	23.083	19.8031	16.5156	13.1964	9.9031	6.59257	3.3031	-0.0151
0.1132	-0.00839											0.1132	23.1079	19.8165	16.5127	13.1791	9.88777	6.58969	3.3031	-0.0036
0.1134	-0.00743											0.1134	23.1041	19.8127	16.5098	13.1954	9.90598	6.59065	3.30119	-0.00648
0.1136	0.01364											0.1136	23.0734	19.7945	16.5194	13.2098	9.91172	6.6261	3.29065	-0.00552
0.1138	-0.02372											0.1138	23.0696	19.7983	16.5108	13.1964	9.89065	6.59544	3.29448	-0.01031
0.114	-0.00265											0.114	23.0811	19.7811	16.4993	13.2021	9.91268	6.60215	3.30598	-0.00743
0.1142	0.01747											0.1142	23.0897	19.7782	16.5117	13.1868	9.91651	6.57053	3.30119	0.000229
0.1144	-0.01223											0.1144	23.1002	19.7878	16.5194	13.2021	9.88777	6.58011	3.29544	-0.00552
0.1146	-0.00743											0.1146	23.0887	19.8041	16.4782	13.1935	9.89065	6.57532	3.31172	0.02226
0.1148	-0.00169											0.1148	23.0811	19.7964	16.4868	13.2002	9.90023	6.61364	3.31077	0.01556
0.115	0.01077											0.115	23.0657	19.7686	16.5022	13.1993	9.91077	6.60023	3.29448	0.00885
0.1152	0.00694											0.1152	23.106	19.7974	16.4734	13.1954	9.91268	6.58394	3.30406	0.01364
0.1154	0.00119											0.1154	23.0907	19.7859	16.4926	13.2021	9.91651	6.59065	3.3146	0.02131
0.1156	-0.01127											0.1156	23.1022	19.7878	16.5098	13.2156	9.89735	6.59352	3.28873	-0.02085
0.1158	-0.0333											0.1158	23.1146	19.7954	16.5002	13.1897	9.89544	6.62322	3.30215	0.01077
0.116	-0.00456											0.116	23.1127	19.7974	16.4897	13.1753	9.90406	6.59735	3.29831	-0.02276
0.1162	0.00406											0.1162	23.0973	19.8079	16.5031	13.1878	9.88777	6.60215	3.28682	0.01939
0.1164	-0.04192											0.1164	23.1136	19.7993	16.4897	13.1974	9.90215	6.5849	3.28107	0.01364
0.1166	-0.00456											0.1166	23.0887	19.7945	16.5012	13.1868	9.88682	6.60598	3.30023	0.0328
0.1168	-0.03618											0.1168	23.1022	19.8079	16.5127	13.1705	9.88777	6.61077	3.28682	-0.0036
0.117	-0.02851											0.117	23.1251	19.8002	16.5184	13.1753	9.89735	6.59352	3.30981	-0.0036
0.1172	-0.01223											0.1172	23.1223	19.8041	16.5194	13.1782	9.89927	6.58873	3.29735	-0.00456
0.1174	-0.02851											0.1174	23.1069	19.7974	16.4906	13.2002	9.89831	6.60406	3.28586	0.000229
0.1176	-0.02947											0.1176	23.0983	19.8069	16.4983	13.1839	9.88682	6.62035	3.28682	-0.01127
0.1178	0.01556											0.1178	23.0772	19.8002	16.4974	13.1868	9.8964	6.62705	3.29161	-0.02181
0.118	-0.01414											0.118	23.0801	19.8079	16.5117	13.1897	9.9031	6.6031	3.3031	-0.00839
0.1182	-0.00456											0.1182	23.106	19.8031	16.4887	13.1964	9.89831	6.58777	3.27819	-0.00169
0.1184	-0.01127											0.1184	23.0763	19.7897	16.5165	13.1878	9.90694	6.59065	3.29065	-0.01031
0.1186	0.00215											0.1186	23.0878	19.7897	16.5251	13.1945	9.91268	6.61747	3.29352	-0.02085
0.1188	0.00215											0.1188	23.083	19.7801	16.5146	13.205	9.89448	6.6031	3.29161	-0.0036
0.119	-0.01223											0.119	23.0993	19.7715	16.4935	13.1993	9.90694	6.60406	3.29831	-0.0151
0.1192	-0.02085											0.1192	23.0907	19.7878	16.5088	13.2184	9.89161	6.59352	3.29831	-0.00935
0.1194	-0.01701											0.1194	23.0945	19.7849	16.4974	13.2165	9.89831	6.60406	3.30119	0.00406
0.1196	0.00598											0.1196	23.106	19.7801	16.4897	13.206	9.90789	6.61364	3.29927	0.00215
0.1198	0.01843											0.1198	23.082	19.7849	16.4887	13.2156	9.92322	6.61077	3.30119	-0.00169
0.12	0.01268											0.12	23.1012	19.8012	16.4878	13.2088	9.90598	6.58394	3.30502	0.01172
0.1202	0.00694											0.1202	23.0983	19.7964	16.4954	13.182	9.88969	6.59257	3.29257	0.0031
0.1204	-0.05725											0.1204	23.0935	19.7935	16.4859	13.2223	9.90598	6.5964	3.2964	0.01364
0.1206	-0.01893											0.1206	23.1108	19.783	16.4906	13.1744	9.89257	6.58969	3.29448	0.00119
0.1208	-0.01318											0.1208	23.0973	19.7964	16.4868	13.1916	9.90502	6.59544	3.30406	-0.01223
0.121	-0.01893											0.121	23.0993	19.8088	16.4868	13.2088	9.8734	6.59161	3.29161	-0.00552
0.1212	-0.02755											0.1212	23.1012	19.7983	16.4935	13.1954	9.88682	6.59352	3.29448	0.00694
0.1214	-0.02947											0.1214	23.1136	19.8002	16.5079	13.1906	9.89927	6.59352	3.28586	-0.01031
0.1216	-0.03522											0.1216	23.0907	19.805	16.4792	13.2117	9.89831	6.61939	3.3031	-0.00169
0.1218	-0.04959											0.1218	23.082	19.8117	16.4859	13.2069	9.89352	6.60598	3.28586	-0.00265
0.122	-0.03426											0.122	23.0926	19.8022	16.5242	13.1868	9.89065	6.60023	3.28777	-0.0151
0.1222	-0.02468											0.1222	23.0859	19.8156	16.4945	13.1878	9.88203	6.61843	3.29544	-0.00552
0.1224	-0.00552											0.1224	23.0849	19.8175	16.4974	13.1849	9.88586	6.61939	3.29448	-0.00648
0.1226	-0.0036											0.1226	23.0983	19.8127	16.527	13.2146	9.88394	6.61077	3.29831	0.00502
0.1228	-0.02085											0.1228	23.0763	19.7964	16.4954	13.1868	9.9031	6.59352	3.28299	-0.02276
0.123	0.00406											0.123	23.1098	19.8184	16.506	13.1859	9.89352	6.59927	3.27532	-0.0151
0.1232	0.01077											0.1232	23.0887	19.8012	16.4974	13.2021	9.8964	6.60119	3.29352	-0.00552
0.1234	-0.03234											0.1234	23.0552	19.7859	16.5041	13.1964	9.90406	6.60694	3.30885	-0.01797
0.1236	-0.01318											0.1236	23.0887	19.7926	16.5204	13.1964	9.89448	6.59735	3.31364	-0.00935
0.1238	0.00598											0.1238	23.0907	19.8031	16.5261	13.2194	9.90789	6.58682	3.30023	-0.01797
0.124	0.01268											0.124	23.1271	19.8002	16.4926	13.1954	9.90694	6.59735	3.3031	0.000229
0.1242	-0.00648											0.1242	23.0696	19.8031	16.4945	13.1983	9.8964	6.60023	3.30502	-0.01797
0.1244	0.000229											0.1244	23.0638	19.8022	16.5146	13.2136	9.90981	6.57819	3.31556	0.00215
0.1246	-0.03426											0.1246	23.082	19.7753	16.5022	13.2175	9.89831	6.58299	3.30023	-0.00265
0.1248	-0.00935											0.1248	23.1002	19.7887	16.4859	13.2098	9.89831	6.59544	3.30215	-0.01414
0.125	-0.02564											0.125	23.1175	19.7964	16.4964	13.2203	9.89257	6.59544	3.32131	-0.01127
0.1252	-0.01989											0.1252	23.1022	19.7878	16.505	13.2251	9.88873	6.59161	3.29735	-0.01797
0.1254	-0.01989											0.1254	23.1041	19.7983	16.4887	13.2175	9.89257	6.58777	3.29927	-0.00552
0.1256	-0.04288											0.1256	23.1069	19.7849	16.5041	13.1926	9.89927	6.60406	3.30789	0.01556
0.1258	-0.01701											0.1258	23.0907	19.7983	16.4734	13.1887	9.88394	6.59927	3.29544	0.00598
0.126	-0.03234											0.126	23.0696	19.8022	16.4878	13.2117	9.88873	6.59257	3.2964	0.00694
0.1262	-0.03522											0.1262	23.1069	19.7954	16.4945	13.1954	9.8964	6.61268	3.30694	-0.00935
0.1264	-0.03522											0.1264	23.0897	19.7964	16.5127	13.2031	9.87245	6.59448	3.31172	0.00215
0.1266	-0.02276											0.1266	23.1156	19.8156	16.5251	13.1897	9.89161	6.58682	3.30215	-0.0036
0.1268	0.000229											0.1268	23.1031	19.8022	16.5261	13.1926	9.89065	6.5964	3.30406	-0.02851
0.127	-0.03234											0.127	23.0868	19.8069	16.4964	13.2002	9.88586	6.60215	3.29257	-0.02085
0.1272	-0.0333											0.1272	23.0791	19.806	16.4801	13.206	9.87532	6.58586	3.2734	-0.01223
0.1274	-0.02372											0.1274	23.0763	19.8136	16.5022	13.1849	9.88969	6.60406	3.2734	-0.02372
0.1276	0.00406											0.1276	23.0724	19.8031	16.5213	13.1983	9.9031	6.58682	3.28873	-0.00839
0.1278	-0.02468											0.1278	23.1022	19.8079	16.4945	13.2002	9.89161	6.59065	3.29257	-0.0036
0.128	-0.01223											0.128	23.1031	19.7964	16.5108	13.1935	9.88969	6.59831	3.28586	-0.01606
0.1282	-0.01318											0.1282	23.083	19.8022	16.5165	13.205	9.90215	6.59735	3.30885	-0.02181
0.1284	-0.00935											0.1284	23.0839	19.8136	16.5031	13.2069	9.90119	6.5964	3.30885	0.00215
0.1286	-0.01797											0.1286	23.1022	19.7964	16.5002	13.2108	9.89544	6.59735	3.31268	-0.02947
0.1288	-0.00743											0.1288	23.0801	19.8022	16.4906	13.1974	9.90694	6.60215	3.31172	-0.00839
0.129	0.00694											0.129	23.0657	19.7964	16.5069	13.2108	9.89831	6.6146	3.30406	0.00119
0.1292	-0.00839											0.1292	23.0859	19.7935	16.5079	13.1954	9.91747	6.57149	3.30981	-0.00169
0.1294	0.00502											0.1294	23.082	19.7839	16.5041	13.1935	9.9146	6.58969	3.30023	0.00598
0.1296	-0.00169											0.1296	23.0763	19.7945	16.4983	13.2002	9.89065	6.60119	3.31077	0.03567
0.1298	-0.02947											0.1298	23.0926	19.7945	16.4945	13.1859	9.88299	6.59831	3.30502	0.0031
0.13	-0.01414											0.13	23.0868	19.7811	16.4954	13.2088	9.9031	6.58011	3.31364	-0.00743
0.1302	-0.01797											0.1302	23.0983	19.7897	16.4916	13.2175	9.90885	6.58011	3.31077	0.000229
0.1304	-0.02755											0.1304	23.0973	19.8002	16.5041	13.1859	9.89065	6.58586	3.30023	0.01364
0.1306	-0.04097											0.1306	23.0993	19.805	16.4859	13.2318	9.89735	6.59257	3.30598	-0.00265
0.1308	-0.03905											0.1308	23.0993	19.7686	16.5022	13.2002	9.88394	6.58777	3.28682	-0.00169
0.131	-0.01797											0.131	23.0945	19.7954	16.5117	13.1849	9.89448	6.59257	3.28203	-0.00552
0.1312	-0.04001											0.1312	23.1098	19.8069	16.4974	13.1811	9.89831	6.60023	3.29257	0.01077
0.1314	-0.06108											0.1314	23.0878	19.7954	16.4954	13.1906	9.89448	6.58586	3.28682	0.000229
0.1316	-0.01989											0.1316	23.0954	19.8069	16.5022	13.1801	9.88107	6.60598	3.27724	0.00598
0.1318	-0.00935											0.1318	23.1232	19.8194	16.5146	13.182	9.88107	6.5849	3.30406	-0.01031
0.132	-0.04767											0.132	23.1079	19.8117	16.506	13.183	9.89735	6.59735	3.27532	0.00406
0.1322	-0.03043											0.1322	23.1203	19.8117	16.5184	13.1935	9.90215	6.61364	3.2964	0.000229
0.1324	-0.04001											0.1324	23.1022	19.7954	16.505	13.1964	9.88394	6.62418	3.28299	0.00885
0.1326	-0.01701											0.1326	23.0791	19.7964	16.4906	13.1954	9.89065	6.60502	3.27915	0.00215
0.1328	-0.01414											0.1328	23.1022	19.8117	16.5041	13.2012	9.8964	6.59161	3.29927	-0.02181
0.133	-0.02851											0.133	23.0677	19.7926	16.5204	13.1964	9.91651	6.61556	3.30119	-0.00169
0.1332	0.0031											0.1332	23.0782	19.8022	16.5136	13.1906	9.8964	6.5964	3.3031	-0.00743
0.1334	0.00885											0.1334	23.0907	19.8098	16.5251	13.2021	9.90694	6.62322	3.29065	-0.01031
0.1336	-0.01797											0.1336	23.0811	19.7935	16.482	13.2021	9.91747	6.58394	3.2964	-0.00169
0.1338	-0.02085											0.1338	23.1136	19.782	16.5136	13.1859	9.92226	6.58969	3.30119	-0.00552
0.134	-0.00265											0.134	23.0993	19.7763	16.5117	13.206	9.90023	6.57436	3.31268	-0.00552
0.1342	-0.01701											0.1342	23.105	19.7839	16.5165	13.2165	9.9031	6.5849	3.30406	0.00789
0.1344	-0.01414											0.1344	23.0983	19.7734	16.4964	13.206	9.90023	6.59257	3.29927	0.0031
0.1346	0.00598											0.1346	23.0839	19.7945	16.505	13.205	9.91268	6.58394	3.29831	-0.01127
0.1348	-0.04288											0.1348	23.0772	19.7983	16.5041	13.2069	9.91651	6.58203	3.29927	0.000229
0.135	-0.03809											0.135	23.1069	19.7878	16.4782	13.1887	9.90981	6.58586	3.28586	0.00694
0.1352	-0.03809											0.1352	23.1041	19.7945	16.505	13.2021	9.90885	6.6031	3.30502	-0.00839
0.1354	-0.0448											0.1354	23.0907	19.7878	16.5127	13.1859	9.91172	6.58586	3.3031	-0.01606
0.1356	-0.04097											0.1356	23.1194	19.8146	16.4724	13.1935	9.88777	6.58107	3.29927	-0.00265
0.1358	-0.01701											0.1358	23.0849	19.7878	16.5002	13.2002	9.88394	6.60694	3.29544	0.01843
0.136	-0.00743											0.136	23.0859	19.782	16.5041	13.1744	9.89544	6.57819	3.28682	0.01556
0.1362	-0.04576											0.1362	23.1194	19.8012	16.4849	13.1859	9.8849	6.5849	3.28586	-0.01414
0.1364	-0.0266											0.1364	23.0887	19.806	16.4724	13.1744	9.89448	6.6146	3.28203	0.00598
0.1366	-0.04576											0.1366	23.0907	19.7906	16.4897	13.1859	9.88586	6.59831	3.27532	0.01268
0.1368	-0.02468											0.1368	23.1242	19.8069	16.4849	13.1868	9.89544	6.59448	3.27532	-0.00169
0.137	-0.01223											0.137	23.1203	19.8022	16.4935	13.1839	9.90023	6.62705	3.28586	0.00694
0.1372	-0.00648											0.1372	23.1108	19.7964	16.5069	13.1849	9.91268	6.61939	3.30694	-0.00552
0.1374	-0.00552											0.1374	23.0983	19.8012	16.5022	13.2012	9.89448	6.58777	3.28299	-0.02468
0.1376	-0.04097											0.1376	23.106	19.8088	16.4983	13.1935	9.88203	6.5964	3.2849	-0.02085
0.1378	-0.01031											0.1378	23.1079	19.8012	16.5098	13.183	9.91364	6.60694	3.29927	0.00215
0.138	-0.00456											0.138	23.0753	19.7906	16.4897	13.2021	9.90215	6.58873	3.30502	-0.02372
0.1382	-0.01989											0.1382	23.0734	19.7974	16.5184	13.2012	9.90406	6.60885	3.29065	-0.03043
0.1384	-0.01893											0.1384	23.1117	19.7859	16.5165	13.2021	9.90023	6.61939	3.29257	-0.00265
0.1386	-0.01127											0.1386	23.0916	19.7839	16.506	13.1983	9.91268	6.58107	3.28969	0.01747
0.1388	-0.01701											0.1388	23.1089	19.7744	16.5136	13.2146	9.90119	6.59257	3.29831	-0.01127
0.139	-0.03522											0.139	23.0945	19.7897	16.5165	13.1993	9.90981	6.59448	3.3031	0.00119
0.1392	-0.02181											0.1392	23.0811	19.7849	16.4878	13.2108	9.89831	6.61843	3.28969	0.01939
0.1394	-0.03713											0.1394	23.0753	19.7935	16.5022	13.2194	9.8964	6.58873	3.30406	-0.0151
0.1396	-0.04767											0.1396	23.0993	19.7916	16.4964	13.206	9.91747	6.57915	3.30023	0.01268
0.1398	-0.02755											0.1398	23.106	19.782	16.4916	13.229	9.91077	6.57436	3.30023	0.02801
0.14	-0.04576											0.14	23.0954	19.7964	16.4897	13.1974	9.90406	6.58682	3.29735	0.00502
0.1402	-0.03713											0.1402	23.1041	19.8031	16.4926	13.1906	9.88011	6.60119	3.29544	-0.01606
0.1404	-0.01606											0.1404	23.106	19.7906	16.4763	13.2021	9.90885	6.58394	3.3031	-0.01893
0.1406	-0.03043											0.1406	23.1041	19.7964	16.4926	13.1801	9.89544	6.59544	3.29161	-0.00169
0.1408	-0.01893											0.1408	23.0983	19.8002	16.4935	13.1945	9.89927	6.59735	3.30023	0.02035
0.141	-0.06013											0.141	23.105	19.8136	16.4734	13.2002	9.88299	6.59448	3.30215	0.01268
0.1412	-0.02755											0.1412	23.0973	19.7993	16.4801	13.1926	9.87628	6.60215	3.29161	-0.01893
0.1414	-0.01893											0.1414	23.1127	19.8012	16.4878	13.2108	9.9031	6.61364	3.30406	-0.01606
0.1416	-0.02851											0.1416	23.1098	19.7983	16.4839	13.205	9.90502	6.59735	3.28969	-0.00839
0.1418	-0.03426											0.1418	23.0935	19.8146	16.5022	13.1964	9.89352	6.62035	3.27819	0.00119
0.142	-0.01989											0.142	23.083	19.7964	16.505	13.1878	9.88394	6.61651	3.29735	-0.01701
0.1422	-0.00552											0.1422	23.0897	19.806	16.506	13.1878	9.88777	6.60502	3.27532	-0.02181
0.1424	-0.04576											0.1424	23.0964	19.8165	16.4964	13.182	9.90789	6.5964	3.29257	-0.01989
0.1426	-0.05246											0.1426	23.1069	19.7974	16.5194	13.2041	9.89927	6.61747	3.31172	-0.02468
0.1428	-0.02181											0.1428	23.0954	19.7935	16.5261	13.1935	9.90215	6.62035	3.28873	-0.00648
0.143	-0.00552											0.143	23.0859	19.8146	16.5251	13.1935	9.90406	6.59065	3.2964	-0.0151
0.1432	-0.03809											0.1432	23.0753	19.7983	16.5299	13.2261	9.91651	6.60406	3.30502	-0.00743
0.1434	-0.01797											0.1434	23.0878	19.7868	16.5204	13.1945	9.88586	6.5849	3.31268	-0.01223
0.1436	-0.01893											0.1436	23.0629	19.8012	16.5098	13.1686	9.89448	6.60215	3.30598	-0.00839
0.1438	-0.02372											0.1438	23.0724	19.8041	16.5022	13.2251	9.90406	6.58394	3.30119	0.00215
0.144	-0.01606											0.144	23.0571	19.806	16.4763	13.2079	9.90598	6.60023	3.28586	-0.01127
0.1442	-0.03234											0.1442	23.0696	19.8022	16.5175	13.1897	9.90406	6.5964	3.30023	0.00789
0.1444	-0.04192											0.1444	23.0839	19.8002	16.5031	13.2146	9.91268	6.59448	3.30598	-0.0151
0.1446	-0.03809											0.1446	23.1022	19.7878	16.4906	13.2069	9.90598	6.60406	3.30885	0.0031
0.1448	-0.01223											0.1448	23.1136	19.8079	16.5022	13.2088	9.89065	6.6146	3.30502	0.01651
0.145	-0.03905											0.145	23.0887	19.805	16.4887	13.2127	9.89257	6.57915	3.31651	0.02035
0.1452	-0.03522											0.1452	23.0945	19.7964	16.4792	13.2146	9.88777	6.59352	3.29065	0.02418
0.1454	-0.02372											0.1454	23.1117	19.8098	16.4983	13.2136	9.90789	6.59352	3.29927	0.01077
0.1456	-0.04001											0.1456	23.082	19.783	16.4945	13.1887	9.89735	6.58011	3.29927	-0.01223
0.1458	-0.01606											0.1458	23.0945	19.8117	16.483	13.1868	9.90502	6.59927	3.2849	0.02897
0.146	-0.07162											0.146	23.1165	19.8223	16.5041	13.2088	9.88203	6.60981	3.29065	-0.02085
0.1462	-0.04863											0.1462	23.082	19.8041	16.5108	13.1974	9.87628	6.58011	3.29831	-0.01606
0.1464	-0.07833											0.1464	23.0993	19.7897	16.5127	13.1993	9.88299	6.6146	3.29448	0.02705
0.1466	-0.02276											0.1466	23.0993	19.8175	16.506	13.1926	9.89831	6.59831	3.30406	-0.00169
0.1468	-0.03043											0.1468	23.0734	19.806	16.5117	13.1897	9.88969	6.58586	3.30598	-0.00839
0.147	-0.04001											0.147	23.083	19.8002	16.5156	13.1945	9.87532	6.62226	3.29735	0.00981
0.1472	-0.03043											0.1472	23.0811	19.8108	16.5069	13.2012	9.87724	6.62705	3.27915	0.00885
0.1474	-0.02755											0.1474	23.083	19.8022	16.5031	13.1916	9.89065	6.6031	3.29735	-0.01031
0.1476	-0.02564											0.1476	23.0638	19.7964	16.5261	13.1849	9.90694	6.60406	3.31077	-0.0151
0.1478	-0.03522											0.1478	23.0782	19.8031	16.5088	13.2079	9.8849	6.61172	3.28873	-0.01127
0.148	-0.03618											0.148	23.106	19.8108	16.5088	13.205	9.90406	6.62801	3.30789	0.02897
0.1482	-0.03139											0.1482	23.0945	19.7906	16.5012	13.2069	9.90023	6.61843	3.31556	-0.01606
0.1484	-0.03713											0.1484	23.0667	19.7983	16.5204	13.2136	9.90406	6.58969	3.3031	-0.01989
0.1486	-0.03905											0.1486	23.0973	19.8022	16.5136	13.2069	9.89831	6.58777	3.30789	0.01651
0.1488	-0.02181											0.1488	23.0734	19.8012	16.5041	13.1983	9.90215	6.62226	3.31556	-0.00169
0.149	-0.02276											0.149	23.0916	19.8012	16.4878	13.2117	9.89735	6.57532	3.30119	-0.00935
0.1492	-0.01318											0.1492	23.0935	19.7878	16.5136	13.1974	9.90215	6.60406	3.30885	0.02322
0.1494	-0.04576											0.1494	23.1031	19.7954	16.4906	13.1906	9.91077	6.59735	3.30502	0.00215
0.1496	-0.04384											0.1496	23.0878	19.7916	16.4945	13.2021	9.8964	6.58586	3.30119	-0.0036
0.1498	-0.04097											0.1498	23.0839	19.8002	16.4935	13.1974	9.89352	6.58203	3.30694	0.01651
0.15	-0.02755											0.15	23.1098	19.783	16.4964	13.2194	9.88586	6.60981	3.30215	0.0146
0.1502	-0.06587											0.1502	23.0983	19.7916	16.4935	13.2127	9.90598	6.58586	3.3031	0.01364
0.1504	-0.05725											0.1504	23.0964	19.7926	16.4974	13.1849	9.87436	6.59544	3.28969	0.01172
0.1506	-0.0266											0.1506	23.0993	19.7916	16.4906	13.2117	9.89352	6.58969	3.30406	0.00598
0.1508	-0.06587											0.1508	23.0993	19.7887	16.4859	13.1878	9.89352	6.5964	3.28011	0.01747
0.151	-0.03618											0.151	23.0993	19.7954	16.5002	13.1772	9.89352	6.59831	3.27436	0.00789
0.1512	-0.02276											0.1512	23.0973	19.7993	16.5098	13.1964	9.90789	6.59352	3.28873	-0.01318
0.1514	-0.04384											0.1514	23.0983	19.8031	16.5261	13.1705	9.88203	6.60406	3.26861	0.0146
0.1516	-0.05917											0.1516	23.0839	19.8136	16.5041	13.1677	9.88586	6.59831	3.29065	-0.00839
0.1518	-0.03713											0.1518	23.0887	19.7926	16.5041	13.1906	9.88107	6.61843	3.30119	0.00789
0.152	-0.05342											0.152	23.1002	19.8012	16.5194	13.1906	9.90023	6.59544	3.27245	-0.01606
0.1522	-0.03426											0.1522	23.0878	19.829	16.4839	13.183	9.89544	6.58299	3.30406	-0.00743
0.1524	-0.01893											0.1524	23.0677	19.7993	16.5117	13.2031	9.88969	6.59831	3.3031	-0.01414
0.1526	-0.04001											0.1526	23.082	19.8098	16.5251	13.2012	9.89352	6.57915	3.28394	-0.02085
0.1528	-0.05342											0.1528	23.0859	19.8022	16.5079	13.2041	9.90119	6.60981	3.30023	0.01172
0.153	-0.04767											0.153	23.0696	19.7811	16.4935	13.1983	9.90023	6.60502	3.30119	-0.0151
0.1532	-0.01893											0.1532	23.0782	19.8108	16.5012	13.1993	9.89065	6.59448	3.29831	-0.00648
0.1534	-0.03522											0.1534	23.0878	19.7906	16.5088	13.2156	9.8964	6.60598	3.31077	0.00119
0.1536	-0.02181											0.1536	23.1031	19.7763	16.5136	13.2184	9.91077	6.60502	3.28682	0.00406
0.1538	-0.02947											0.1538	23.1031	19.7744	16.5088	13.1906	9.90119	6.59927	3.30406	0.00406
0.154	-0.05821											0.154	23.1223	19.7753	16.5031	13.2098	9.90502	6.56766	3.30502	0.000229
0.1542	-0.00935											0.1542	23.0983	19.7859	16.4753	13.205	9.90406	6.58394	3.30023	0.00694
0.1544	-0.04384											0.1544	23.0935	19.7811	16.505	13.1954	9.90119	6.58682	3.30023	0.000229
0.1546	-0.06492											0.1546	23.0868	19.783	16.4964	13.1945	9.91077	6.57915	3.30406	0.01556
0.1548	-0.06396											0.1548	23.0973	19.7993	16.4772	13.1926	9.92226	6.59065	3.30023	0.01651
0.155	-0.03905											0.155	23.1041	19.7878	16.4878	13.1811	9.90694	6.57819	3.29735	0.01077
0.1552	-0.04384											0.1552	23.0887	19.7849	16.5146	13.1791	9.89544	6.57915	3.29927	0.01747
0.1554	0.00502											0.1554	23.0964	19.7878	16.4811	13.1801	9.91651	6.59735	3.29065	0.02897
0.1556	-0.06779											0.1556	23.1127	19.8031	16.4906	13.1878	9.88777	6.60215	3.28969	-0.00456
0.1558	-0.08024											0.1558	23.0954	19.7926	16.5299	13.2012	9.87436	6.6146	3.29831	0.00119
0.156	-0.03234											0.156	23.0926	19.7849	16.482	13.1887	9.90023	6.60406	3.28777	-0.01701
0.1562	-0.03809											0.1562	23.1146	19.7868	16.4906	13.183	9.90598	6.6031	3.28394	-0.00552
0.1564	-0.08599											0.1564	23.0945	19.8069	16.5041	13.1782	9.87915	6.59257	3.28586	0.00981
0.1566	-0.04959											0.1566	23.0983	19.8041	16.5165	13.183	9.88107	6.62131	3.27724	-0.00169
0.1568	-0.0515											0.1568	23.1165	19.8002	16.5117	13.1849	9.9031	6.60215	3.28777	-0.02181
0.157	-0.05342											0.157	23.0916	19.8041	16.5022	13.1859	9.90502	6.58969	3.29065	-0.01989
0.1572	-0.05246											0.1572	23.0878	19.7964	16.4849	13.1791	9.91268	6.6146	3.3031	-0.00648
0.1574	-0.06779											0.1574	23.083	19.805	16.5079	13.1926	9.9031	6.60885	3.29448	-0.00169
0.1576	-0.02564											0.1576	23.0916	19.7974	16.527	13.2031	9.8964	6.61747	3.28203	0.00406
0.1578	-0.04288											0.1578	23.1041	19.7906	16.4887	13.1935	9.91651	6.64238	3.30215	-0.01223
0.158	-0.05534											0.158	23.1146	19.7763	16.5002	13.2079	9.89927	6.61364	3.29352	-0.02276
0.1582	-0.03809											0.1582	23.0677	19.8002	16.5242	13.1974	9.91268	6.5849	3.2964	-0.01223
0.1584	-0.06013											0.1584	23.0839	19.7906	16.4916	13.1993	9.89927	6.57436	3.31172	-0.000729
0.1586	-0.04001											0.1586	23.0763	19.7734	16.4926	13.2002	9.9031	6.61939	3.29735	-0.03809
0.1588	-0.04576											0.1588	23.1089	19.7859	16.5002	13.2136	9.9146	6.59735	3.29352	0.01172
0.159	-0.03618											0.159	23.0753	19.7763	16.5117	13.1993	9.91172	6.58682	3.30215	0.00885
0.1592	-0.07066											0.1592	23.083	19.7993	16.4868	13.2031	9.90789	6.57628	3.30406	0.000229
0.1594	-0.05725											0.1594	23.0753	19.7839	16.4945	13.2165	9.90023	6.59831	3.29161	0.00885
0.1596	-0.04671											0.1596	23.083	19.7983	16.4897	13.2108	9.90215	6.60502	3.30023	0.0031
0.1598	-0.04767											0.1598	23.1098	19.7763	16.4935	13.2108	9.89257	6.60023	3.28969	-0.01223
0.16	-0.07641											0.16	23.0964	19.7906	16.4859	13.1849	9.88586	6.59065	3.28873	0.000229
0.1602	-0.04192											0.1602	23.1002	19.8041	16.4849	13.1811	9.87532	6.60406	3.29448	0.00981
0.1604	-0.05534											0.1604	23.1089	19.8175	16.4906	13.2031	9.9031	6.59544	3.2964	0.00694
0.1606	-0.08216											0.1606	23.1022	19.8175	16.4906	13.1744	9.87436	6.59735	3.28011	0.01747
0.1608	-0.06683											0.1608	23.1031	19.8156	16.5156	13.1839	9.89448	6.60215	3.28682	-0.01127
0.161	-0.06779											0.161	23.1012	19.8175	16.4983	13.1811	9.8849	6.60789	3.30215	-0.01127
0.1612	-0.08408											0.1612	23.105	19.8117	16.4839	13.2079	9.87149	6.60885	3.29735	-0.00265
0.1614	-0.07833											0.1614	23.0878	19.7983	16.5002	13.1983	9.88299	6.60598	3.30502	0.00406
0.1616	-0.05821											0.1616	23.1098	19.7993	16.5041	13.2041	9.88682	6.62035	3.28394	-0.01031
0.1618	-0.07258											0.1618	23.1156	19.8175	16.5204	13.1964	9.89065	6.59831	3.27915	-0.01989
0.162	-0.06108											0.162	23.0964	19.8002	16.4993	13.1974	9.88011	6.60789	3.30502	0.00885
0.1622	-0.06492											0.1622	23.0954	19.7839	16.5146	13.1916	9.89257	6.62131	3.28011	-0.00265
0.1624	-0.05438											0.1624	23.1136	19.8079	16.4983	13.1926	9.90119	6.61651	3.29544	-0.01893
0.1626	-0.03713											0.1626	23.0715	19.7868	16.5136	13.2012	9.90502	6.61556	3.30598	-0.00456
0.1628	-0.05438											0.1628	23.1002	19.7964	16.5041	13.206	9.8849	6.59352	3.31268	-0.0151
0.163	-0.05534											0.163	23.0772	19.8031	16.4954	13.206	9.90119	6.60215	3.30885	-0.00552
0.1632	-0.04192											0.1632	23.1098	19.8041	16.4926	13.2098	9.92131	6.58394	3.31939	-0.00839
0.1634	-0.08216											0.1634	23.0715	19.7897	16.4744	13.1945	9.90215	6.5849	3.30789	-0.00648
0.1636	-0.07641											0.1636	23.0945	19.8098	16.4878	13.2002	9.9031	6.59352	3.31172	-0.0036
0.1638	-0.05917											0.1638	23.0772	19.8031	16.4916	13.2223	9.89544	6.57149	3.29735	0.000229
0.164	-0.08695											0.164	23.1194	19.7964	16.5108	13.2002	9.90502	6.6031	3.29257	0.00406
0.1642	-0.08503											0.1642	23.082	19.7868	16.4906	13.2012	9.9031	6.57149	3.30885	-0.01127
0.1644	-0.07354											0.1644	23.0993	19.8022	16.4734	13.2251	9.89448	6.5734	3.30502	0.01556
0.1646	-0.06875											0.1646	23.1127	19.7974	16.5012	13.2069	9.88873	6.5734	3.29352	-0.00169
0.1648	-0.08216											0.1648	23.0935	19.7868	16.5156	13.1945	9.88107	6.60215	3.30789	-0.01318
0.165	-0.04001											0.165	23.0887	19.7954	16.4859	13.2098	9.87532	6.59544	3.29161	-0.00935
0.1652	-0.07354											0.1652	23.0993	19.8146	16.4935	13.1897	9.89161	6.60119	3.28107	-0.01701
0.1654	-0.08791											0.1654	23.0926	19.8012	16.4974	13.2069	9.8734	6.56191	3.31364	0.000229
0.1656	-0.09078											0.1656	23.0926	19.7974	16.4964	13.205	9.89448	6.60119	3.28969	0.01268
0.1658	-0.07258											0.1658	23.1089	19.806	16.4935	13.182	9.8964	6.61172	3.27436	0.00598
0.166	-0.07066											0.166	23.0744	19.8204	16.505	13.2041	9.87149	6.59257	3.28873	-0.0036
0.1662	-0.09749											0.1662	23.1117	19.8232	16.4916	13.1859	9.88394	6.60789	3.30885	-0.03522
0.1664	-0.07737											0.1664	23.1069	19.8002	16.4887	13.2041	9.89161	6.59927	3.29065	-0.00935
0.1666	-0.0745											0.1666	23.0954	19.8012	16.4849	13.1906	9.88873	6.59161	3.30789	-0.00265
0.1668	-0.04671											0.1668	23.0763	19.8117	16.4887	13.1811	9.88011	6.61077	3.30119	-0.02851
0.167	-0.06971											0.167	23.1175	19.7993	16.5012	13.1897	9.8849	6.60502	3.30885	-0.02276
0.1672	-0.08024											0.1672	23.0945	19.8069	16.5184	13.2079	9.8849	6.57724	3.29448	-0.00743
0.1674	-0.0515											0.1674	23.0782	19.7983	16.5309	13.2031	9.90215	6.59544	3.30119	-0.02085
0.1676	-0.05342											0.1676	23.0993	19.8041	16.4935	13.2002	9.9031	6.58969	3.30885	-0.01893
0.1678	-0.09078											0.1678	23.0887	19.7974	16.5232	13.2127	9.89448	6.57628	3.30789	0.00406
0.168	-0.063											0.168	23.0686	19.805	16.4964	13.1993	9.90598	6.59544	3.31172	-0.02181
0.1682	-0.07641											0.1682	23.0849	19.7878	16.5088	13.2136	9.89448	6.58394	3.30981	-0.01127
0.1684	-0.07066											0.1684	23.0926	19.7906	16.5204	13.2041	9.90406	6.59831	3.29448	0.01172
0.1686	-0.08408											0.1686	23.0696	19.7993	16.5156	13.2088	9.9031	6.58682	3.30502	0.01077
0.1688	-0.08216											0.1688	23.0801	19.7954	16.5184	13.1974	9.89448	6.58299	3.31556	-0.00169
0.169	-0.07737											0.169	23.0907	19.7974	16.4887	13.2127	9.89352	6.60885	3.30885	0.01747
0.1692	-0.08312											0.1692	23.0907	19.7792	16.4983	13.2136	9.89544	6.58682	3.29352	-0.00456
0.1694	-0.06396											0.1694	23.0878	19.7954	16.5041	13.1945	9.89544	6.57819	3.30502	0.00598
0.1696	-0.08982											0.1696	23.1002	19.7974	16.4906	13.1887	9.89257	6.58873	3.30119	0.01939
0.1698	-0.10994											0.1698	23.0945	19.805	16.4993	13.1887	9.90023	6.57628	3.30406	0.00406
0.17	-0.10228											0.17	23.0926	19.7945	16.4878	13.2031	9.89735	6.5849	3.2964	-0.00935
0.1702	-0.0994											0.1702	23.0973	19.7878	16.4993	13.1897	9.90789	6.60598	3.2964	-0.00648
0.1704	-0.07929											0.1704	23.0964	19.7859	16.4906	13.1935	9.8734	6.58969	3.29065	0.000229
0.1706	-0.10994											0.1706	23.1002	19.7916	16.5156	13.2098	9.89352	6.59544	3.30119	0.00215
0.1708	-0.063											0.1708	23.1002	19.7744	16.4926	13.1839	9.87724	6.59448	3.2964	-0.02181
0.171	-0.09366											0.171	23.1012	19.7993	16.4964	13.1945	9.88107	6.60215	3.27819	-0.00648
0.1712	-0.11665											0.1712	23.083	19.8031	16.4945	13.1657	9.8964	6.60215	3.27915	0.01077
0.1714	-0.08216											0.1714	23.0983	19.8088	16.5127	13.1753	9.89735	6.59927	3.2849	-0.01223
0.1716	-0.0745											0.1716	23.0868	19.8088	16.4878	13.1868	9.89544	6.59831	3.29735	0.00598
0.1718	-0.06108											0.1718	23.0724	19.8242	16.5136	13.1859	9.90502	6.59927	3.29257	-0.02468
0.172	-0.06971											0.172	23.0753	19.806	16.5165	13.1945	9.90885	6.62418	3.29831	0.00598
0.1722	-0.09845											0.1722	23.0782	19.806	16.5117	13.2088	9.8964	6.61268	3.30406	0.01077
0.1724	-0.07066											0.1724	23.0907	19.7935	16.5088	13.2127	9.8964	6.61556	3.29161	0.00694
0.1726	-0.0812											0.1726	23.0916	19.8041	16.5232	13.1906	9.89735	6.61843	3.29544	0.00406
0.1728	-0.05246											0.1728	23.0772	19.7782	16.5156	13.2041	9.91843	6.59831	3.29065	-0.00552
0.173	-0.09653											0.173	23.0993	19.7878	16.5127	13.2127	9.88011	6.58394	3.28873	0.00789
0.1732	-0.09845											0.1732	23.0868	19.7926	16.506	13.1993	9.87149	6.61077	3.29257	-0.00456
0.1734	-0.05246											0.1734	23.0581	19.7859	16.5232	13.2088	9.90789	6.59735	3.29927	0.00598
0.1736	-0.08695											0.1736	23.0782	19.7744	16.5117	13.2127	9.89927	6.58586	3.3031	0.00406
0.1738	-0.10228											0.1738	23.0839	19.7782	16.5002	13.1897	9.90406	6.58394	3.30215	0.00981
0.174	-0.0994											0.174	23.0916	19.7897	16.4734	13.206	9.9031	6.58969	3.32131	0.01556
0.1742	-0.08695											0.1742	23.0907	19.7849	16.4974	13.2175	9.89544	6.60598	3.29161	0.00406
0.1744	-0.1224											0.1744	23.0983	19.7868	16.5108	13.206	9.89065	6.59448	3.29735	0.01364
0.1746	-0.08503											0.1746	23.0878	19.7811	16.4744	13.1906	9.89831	6.59352	3.3031	-0.00456
0.1748	-0.10228											0.1748	23.1117	19.8098	16.4801	13.1906	9.90694	6.58011	3.29927	-0.00265
0.175	-0.11282											0.175	23.0878	19.8041	16.5012	13.1849	9.90598	6.58394	3.3031	0.00215
0.1752	-0.12719											0.1752	23.083	19.7974	16.4811	13.1926	9.89735	6.60981	3.29735	-0.01318
0.1754	-0.10036											0.1754	23.1069	19.8069	16.4983	13.1744	9.90502	6.56957	3.28011	-0.00265
0.1756	-0.11378											0.1756	23.0954	19.8098	16.5002	13.1964	9.89544	6.59735	3.2849	0.00885
0.1758	-0.10803											0.1758	23.0926	19.7964	16.4926	13.2079	9.88682	6.61268	3.30598	-0.00265
0.176	-0.10611											0.176	23.1136	19.7945	16.4983	13.1791	9.89448	6.60215	3.2849	0.01939
0.1762	-0.11186											0.1762	23.0878	19.7859	16.5117	13.1983	9.8964	6.60023	3.28873	-0.04097
0.1764	-0.11665											0.1764	23.0859	19.8022	16.5165	13.1677	9.87436	6.62035	3.28203	0.00598
0.1766	-0.1224											0.1766	23.1175	19.8022	16.5261	13.1897	9.90215	6.60119	3.27532	0.01364
0.1768	-0.13198											0.1768	23.0868	19.7897	16.528	13.2041	9.90694	6.5964	3.28586	-0.00169
0.177	-0.08695											0.177	23.0734	19.8031	16.55	13.2069	9.89927	6.62131	3.2734	-0.01127
0.1772	-0.0994											0.1772	23.0782	19.7954	16.5041	13.1906	9.90406	6.61556	3.29448	0.0031
0.1774	-0.11569											0.1774	23.06	19.7935	16.4887	13.1897	9.9031	6.59927	3.30406	-0.00743
0.1776	-0.11761											0.1776	23.0638	19.7916	16.5232	13.2165	9.9031	6.59352	3.29448	-0.02468
0.1778	-0.1042											0.1778	23.0849	19.7926	16.4935	13.1964	9.91939	6.59927	3.32035	-0.000729
0.178	-0.1224											0.178	23.1022	19.782	16.527	13.206	9.90406	6.59352	3.28777	0.00694
0.1782	-0.10036											0.1782	23.0859	19.7983	16.4868	13.1945	9.90981	6.59927	3.3031	-0.01797
0.1784	-0.12719											0.1784	23.0696	19.7983	16.4878	13.2069	9.90885	6.59831	3.31268	-0.00935
0.1786	-0.12048											0.1786	23.1156	19.7839	16.4993	13.206	9.89448	6.57819	3.31364	0.00981
0.1788	-0.11186											0.1788	23.083	19.7906	16.4763	13.2069	9.91172	6.60502	3.29544	-0.00648
0.179	-0.12719											0.179	23.0926	19.7983	16.4887	13.1935	9.90406	6.56574	3.2849	0.03376
0.1792	-0.12431											0.1792	23.1089	19.7945	16.505	13.1926	9.90694	6.61172	3.30981	0.01556
0.1794	-0.14635											0.1794	23.1117	19.7724	16.4916	13.206	9.89927	6.60023	3.2964	-0.0036
0.1796	-0.1291											0.1796	23.105	19.8088	16.4878	13.2117	9.88682	6.59352	3.29448	0.00502
0.1798	-0.13485											0.1798	23.0868	19.7926	16.4926	13.1945	9.88107	6.59831	3.29065	0.01843
0.18	-0.14635											0.18	23.1136	19.7916	16.4878	13.1753	9.88682	6.60215	3.29927	0.01556
0.1802	-0.15593											0.1802	23.1022	19.8069	16.4849	13.1849	9.88299	6.5964	3.28299	-0.000729
0.1804	-0.15114											0.1804	23.106	19.8108	16.5022	13.1859	9.89448	6.61172	3.29352	-0.01127
0.1806	-0.12719											0.1806	23.1041	19.8165	16.4839	13.1791	9.88873	6.6031	3.27724	-0.01223
0.1808	-0.17605											0.1808	23.1089	19.8088	16.5069	13.1878	9.89927	6.60694	3.27628	0.01268
0.181	-0.1473											0.181	23.1041	19.7974	16.5204	13.1926	9.89352	6.60694	3.29065	0.01747
0.1812	-0.11665											0.1812	23.0954	19.7916	16.5098	13.1878	9.88203	6.60215	3.30215	-0.03043
0.1814	-0.14443											0.1814	23.0878	19.7906	16.5251	13.2088	9.88586	6.6146	3.28777	-0.03713
0.1816	-0.1473											0.1816	23.0744	19.8156	16.5041	13.2041	9.88682	6.6146	3.28107	-0.01031
0.1818	-0.1473											0.1818	23.083	19.8098	16.4993	13.1974	9.8849	6.61939	3.28586	-0.0036
0.182	-0.14347											0.182	23.1002	19.7897	16.5175	13.1926	9.89352	6.60119	3.28203	-0.02181
0.1822	-0.12144											0.1822	23.0983	19.7954	16.4935	13.1839	9.90406	6.5964	3.30119	-0.0151
0.1824	-0.14443											0.1824	23.0772	19.7974	16.5328	13.1878	9.91556	6.58107	3.29831	-0.01127
0.1826	-0.16072											0.1826	23.0849	19.7926	16.4935	13.2146	9.9146	6.59161	3.30215	-0.01989
0.1828	-0.15593											0.1828	23.1098	19.7993	16.5002	13.205	9.89257	6.61077	3.31268	-0.00935
0.183	-0.13581											0.183	23.0667	19.783	16.5012	13.2021	9.90023	6.59448	3.31747	-0.00265
0.1832	-0.15784											0.1832	23.0868	19.7801	16.4801	13.2156	9.9031	6.59735	3.31268	-0.00552
0.1834	-0.14922											0.1834	23.0964	19.7974	16.482	13.2012	9.89448	6.57724	3.3031	0.00119
0.1836	-0.16359											0.1836	23.0926	19.8031	16.4974	13.2223	9.91077	6.60215	3.29735	-0.00169
0.1838	-0.18754											0.1838	23.1098	19.7964	16.5184	13.2136	9.89927	6.60502	3.2964	0.00789
0.184	-0.16072											0.184	23.1127	19.7811	16.4906	13.183	9.88299	6.5964	3.30119	-0.0036
0.1842	-0.17605											0.1842	23.1127	19.7916	16.4753	13.1926	9.8964	6.59927	3.31556	0.00598
0.1844	-0.2067											0.1844	23.1069	19.7926	16.4993	13.206	9.90598	6.59352	3.30023	-0.01127
0.1846	-0.17988											0.1846	23.1108	19.8098	16.4916	13.1945	9.88107	6.60406	3.28586	0.00598
0.1848	-0.15784											0.1848	23.1041	19.7906	16.4782	13.2002	9.8734	6.60598	3.30023	0.02226
0.185	-0.18275											0.185	23.0935	19.7887	16.4926	13.2021	9.8734	6.5964	3.28203	0.02131
0.1852	-0.16934											0.1852	23.1146	19.8146	16.4983	13.205	9.87819	6.58394	3.2964	0.00885
0.1854	-0.15976											0.1854	23.1041	19.7906	16.4686	13.2031	9.88394	6.60598	3.29352	0.01268
0.1856	-0.18179											0.1856	23.1012	19.8108	16.506	13.1964	9.8849	6.61556	3.28586	-0.01031
0.1858	-0.18754											0.1858	23.1098	19.8117	16.5146	13.1811	9.89735	6.57245	3.28969	0.00981
0.186	-0.21916											0.186	23.0945	19.7983	16.4859	13.1849	9.90789	6.61268	3.28873	-0.02372
0.1862	-0.19616											0.1862	23.105	19.8251	16.4926	13.1897	9.87819	6.60694	3.29831	-0.01318
0.1864	-0.21532											0.1864	23.0897	19.8136	16.5357	13.206	9.90502	6.59544	3.29448	0.01939
0.1866	-0.18084											0.1866	23.0638	19.7897	16.5261	13.1954	9.8964	6.5964	3.28394	-0.01031
0.1868	-0.20191											0.1868	23.1041	19.8156	16.4964	13.1859	9.89448	6.60885	3.30119	-0.01223
0.187	-0.20862											0.187	23.0945	19.8041	16.4916	13.1839	9.90694	6.5849	3.29927	-0.02564
0.1872	-0.19904											0.1872	23.1002	19.7954	16.4906	13.2108	9.90598	6.60502	3.30119	0.000229
0.1874	-0.19712											0.1874	23.0954	19.7964	16.5175	13.2146	9.90023	6.61364	3.30598	0.00885
0.1876	-0.20958											0.1876	23.1041	19.8022	16.5022	13.1916	9.89927	6.6146	3.31172	-0.02181
0.1878	-0.20479											0.1878	23.1012	19.7897	16.4906	13.2156	9.90502	6.60598	3.29927	-0.01127
0.188	-0.21149											0.188	23.0935	19.7897	16.5146	13.2021	9.89927	6.61747	3.31939	0.0031
0.1882	-0.22203											0.1882	23.0667	19.7887	16.5088	13.2117	9.90215	6.59352	3.30885	-0.00265
0.1884	-0.21341											0.1884	23.0945	19.7782	16.4916	13.2012	9.90023	6.57149	3.29544	-0.01318
0.1886	-0.23353											0.1886	23.0724	19.7868	16.4849	13.2069	9.90885	6.59161	3.29161	0.00406
0.1888	-0.23353											0.1888	23.1031	19.7916	16.4983	13.205	9.8964	6.60598	3.30981	0.00406
0.189	-0.24215											0.189	23.0954	19.7859	16.5002	13.2146	9.89544	6.59352	3.31651	0.00981
0.1892	-0.25077											0.1892	23.0849	19.7897	16.483	13.2175	9.88107	6.58586	3.29735	0.01364
0.1894	-0.27089											0.1894	23.0926	19.805	16.5041	13.1954	9.89257	6.59448	3.2964	0.01651
0.1896	-0.25173											0.1896	23.082	19.7811	16.4974	13.1801	9.90215	6.60023	3.3031	0.00694
0.1898	-0.24119											0.1898	23.106	19.8079	16.4954	13.1906	9.89448	6.60215	3.30023	0.01651
0.19	-0.22011											0.19	23.0926	19.8127	16.4906	13.1839	9.90406	6.58873	3.29448	-0.00935
0.1902	-0.24694											0.1902	23.0973	19.7974	16.4964	13.1983	9.88203	6.59735	3.29735	0.01268
0.1904	-0.27568											0.1904	23.0916	19.7964	16.4964	13.1887	9.87245	6.60023	3.29352	0.00502
0.1906	-0.26227											0.1906	23.0983	19.805	16.5079	13.1954	9.89352	6.60885	3.29927	-0.0036
0.1908	-0.28334											0.1908	23.0983	19.7954	16.5165	13.2012	9.89257	6.59831	3.30406	-0.00169
0.191	-0.2546											0.191	23.0791	19.8079	16.5002	13.2041	9.89065	6.6031	3.29448	0.0261
0.1912	-0.28239											0.1912	23.0926	19.7983	16.4916	13.1791	9.90023	6.61172	3.27724	-0.02564
0.1914	-0.29005											0.1914	23.0811	19.8108	16.5002	13.1811	9.90023	6.59831	3.29831	-0.00552
0.1916	-0.30921											0.1916	23.0964	19.7868	16.506	13.1926	9.91364	6.61077	3.29831	-0.01989
0.1918	-0.31017											0.1918	23.0945	19.8031	16.5194	13.1945	9.90119	6.58969	3.30981	0.01556
0.192	-0.27185											0.192	23.082	19.7974	16.4954	13.1983	9.9031	6.5964	3.29831	-0.01893
0.1922	-0.30059											0.1922	23.0772	19.8031	16.505	13.2002	9.90023	6.6146	3.30981	-0.01318
0.1924	-0.29867											0.1924	23.1012	19.783	16.5165	13.2117	9.89735	6.60885	3.30119	-0.00839
0.1926	-0.29771											0.1926	23.0926	19.7887	16.4792	13.1868	9.89735	6.60215	3.30119	-0.01414
0.1928	-0.32645											0.1928	23.0887	19.7859	16.5088	13.2012	9.93567	6.57819	3.28777	0.01939
0.193	-0.3025											0.193	23.0667	19.7887	16.5184	13.2136	9.8964	6.61843	3.29161	0.00215
0.1932	-0.32166											0.1932	23.1165	19.7974	16.5088	13.2098	9.90119	6.59448	3.29352	0.000229
0.1934	-0.34465											0.1934	23.083	19.7878	16.5022	13.2069	9.93088	6.60215	3.29448	0.01172
0.1936	-0.35424											0.1936	23.083	19.7849	16.4887	13.1993	9.90406	6.56861	3.29927	0.00502
0.1938	-0.34274											0.1938	23.0907	19.7916	16.4763	13.2021	9.88873	6.56766	3.31172	0.00981
0.194	-0.38681											0.194	23.0887	19.8012	16.4964	13.1906	9.91077	6.59065	3.30694	0.00789
0.1942	-0.3734											0.1942	23.0993	19.7906	16.4993	13.205	9.89544	6.58011	3.2849	0.00694
0.1944	-0.40501											0.1944	23.0791	19.7993	16.4887	13.1859	9.89831	6.57915	3.32035	-0.00169
0.1946	-0.39447											0.1946	23.1136	19.7839	16.4792	13.1935	9.90119	6.58299	3.30789	0.01268
0.1948	-0.41746											0.1948	23.1041	19.8012	16.5041	13.1887	9.89065	6.60119	3.28107	0.01172
0.195	-0.41555											0.195	23.1089	19.8175	16.4782	13.1887	9.89352	6.61268	3.28777	0.00981
0.1952	-0.45099											0.1952	23.1098	19.7916	16.5022	13.1734	9.8964	6.5849	3.28682	0.00502
0.1954	-0.46536											0.1954	23.1213	19.8117	16.4964	13.1839	9.90406	6.60502	3.28299	0.02131
0.1956	-0.46153											0.1956	23.0954	19.7926	16.4897	13.1801	9.90502	6.64142	3.28777	-0.000729
0.1958	-0.44716											0.1958	23.1002	19.8002	16.5012	13.1954	9.89735	6.58969	3.29161	0.000229
0.196	-0.4213											0.196	23.0782	19.8127	16.5165	13.1945	9.8734	6.59352	3.26574	-0.01606
0.1962	-0.46824											0.1962	23.0887	19.8002	16.4926	13.1878	9.90023	6.62226	3.26957	0.000229
0.1964	-0.47015											0.1964	23.0993	19.7859	16.4935	13.1839	9.8964	6.60023	3.29161	0.00406
0.1966	-0.48165											0.1966	23.0964	19.8117	16.5022	13.1926	9.90981	6.58586	3.29544	-0.01797
0.1968	-0.4692											0.1968	23.0705	19.7935	16.4878	13.2021	9.90406	6.65675	3.28682	-0.03522
0.197	-0.49698											0.197	23.0514	19.7839	16.5136	13.2098	9.89735	6.60502	3.29257	-0.01701
0.1972	-0.51422											0.1972	23.083	19.7974	16.5204	13.2088	9.89735	6.59352	3.29831	-0.00265
0.1974	-0.51231											0.1974	23.0907	19.7868	16.4772	13.1954	9.91651	6.59257	3.30981	-0.000729
0.1976	-0.51614											0.1976	23.0811	19.7878	16.4964	13.2136	9.90502	6.59544	3.2964	0.01077
0.1978	-0.55733											0.1978	23.0619	19.7926	16.5069	13.2031	9.89831	6.61268	3.30502	-0.00265
0.198	-0.5468											0.198	23.0705	19.7887	16.4993	13.1983	9.91268	6.57149	3.28873	-0.01223
0.1982	-0.57554											0.1982	23.106	19.7811	16.4878	13.1964	9.90023	6.56766	3.29831	0.01364
0.1984	-0.59661											0.1984	23.0907	19.8002	16.4859	13.205	9.90981	6.61077	3.29735	0.00502
0.1986	-0.62727											0.1986	23.0993	19.8022	16.505	13.1945	9.9031	6.61843	3.30885	-0.01606
0.1988	-0.63781											0.1988	23.0887	19.7945	16.5041	13.2002	9.8964	6.57436	3.30502	0.01556
0.199	-0.66176											0.199	23.1031	19.8031	16.4763	13.1945	9.88682	6.60981	3.28777	0.02418
0.1992	-0.69337											0.1992	23.1108	19.7887	16.5002	13.1811	9.90598	6.60981	3.29831	-0.0151
0.1994	-0.72499											0.1994	23.1108	19.782	16.4945	13.1935	9.88969	6.59161	3.2964	0.00981
0.1996	-0.83324											0.1996	23.1165	19.8127	16.4859	13.2021	9.87532	6.59352	3.28777	0.000229
0.1998	-0.67709											0.1998	23.0839	19.8022	16.4983	13.1859	9.88107	6.58299	3.29448	-0.01893
0.2	0.13052											0.2	23.1012	19.7935	16.4859	13.1859	9.88394	6.59161	3.28873	-0.01318
0.2002	0.71778											0.2002	23.1117	19.7993	16.5012	13.1945	9.90598	6.6146	3.27915	0.00406
0.2004	0.75323											0.2004	23.1002	19.8012	16.5012	13.1839	9.89927	6.60023	3.28299	-0.00552
0.2006	0.71682											0.2006	23.1069	19.8031	16.506	13.1945	9.87628	6.60406	3.27915	-0.02276
0.2008	0.67563											0.2008	23.105	19.806	16.4916	13.1887	9.9031	6.60789	3.27245	-0.03139
0.201	0.64306											0.201	23.1002	19.8002	16.4974	13.1926	9.89448	6.60981	3.28299	-0.00456
0.2012	0.64114											0.2012	23.0763	19.7887	16.5098	13.2002	9.89544	6.60406	3.30694	0.00215
0.2014	0.60186											0.2014	23.106	19.7974	16.529	13.2069	9.88777	6.61747	3.29161	-0.0151
0.2016	0.60282											0.2016	23.082	19.8213	16.4983	13.2012	9.89448	6.59735	3.28777	-0.02851
0.2018	0.58557											0.2018	23.0744	19.7954	16.4887	13.2012	9.90502	6.61268	3.29257	-0.01127
0.202	0.553											0.202	23.0715	19.782	16.5194	13.2079	9.90215	6.62418	3.29927	0.00119
0.2022	0.53001											0.2022	23.0791	19.7916	16.4859	13.1945	9.9031	6.60119	3.30215	-0.00839
0.2024	0.52522											0.2024	23.0638	19.8022	16.5309	13.205	9.90981	6.60215	3.28777	-0.00552
0.2026	0.5233											0.2026	23.0973	19.7839	16.5108	13.2203	9.91077	6.60023	3.30023	0.00406
0.2028	0.49935											0.2028	23.0859	19.7916	16.5165	13.2021	9.90023	6.61364	3.3146	-0.0036
0.203	0.49935											0.203	23.0897	19.7926	16.505	13.2136	9.89927	6.57915	3.3031	-0.00456
0.2032	0.46391											0.2032	23.0887	19.7801	16.5108	13.2079	9.90502	6.59831	3.30502	0.00598
0.2034	0.48115											0.2034	23.083	19.7916	16.5069	13.1993	9.88873	6.60598	3.30119	0.00598
0.2036	0.41505											0.2036	23.1041	19.7954	16.5022	13.1983	9.91077	6.58394	3.29257	-0.000729
0.2038	0.40355											0.2038	23.1271	19.7859	16.4887	13.2041	9.9146	6.60598	3.28299	0.000229
0.204	0.39685											0.204	23.0983	19.7849	16.4801	13.1935	9.88107	6.59544	3.31077	0.01268
0.2042	0.38056											0.2042	23.0887	19.7897	16.5002	13.1849	9.89448	6.61843	3.29831	-0.00935
0.2044	0.38535											0.2044	23.1165	19.7993	16.5022	13.1878	9.90598	6.6031	3.28299	0.01077
0.2046	0.35852											0.2046	23.0945	19.8108	16.4878	13.1945	9.88394	6.59257	3.28969	-0.00265
0.2048	0.35852											0.2048	23.1022	19.8079	16.4849	13.1935	9.89065	6.56766	3.30119	-0.01606
0.205	0.35661											0.205	23.0734	19.7926	16.4945	13.1954	9.89352	6.59065	3.28777	-0.02276
0.2052	0.3432											0.2052	23.0945	19.8079	16.4878	13.1734	9.88203	6.60885	3.28969	-0.02468
0.2054	0.33362											0.2054	23.0935	19.8002	16.5117	13.2108	9.89544	6.61651	3.28969	-0.0151
0.2056	0.33649											0.2056	23.1022	19.8223	16.5117	13.1935	9.87724	6.6031	3.28682	0.0146
0.2058	0.33937											0.2058	23.0993	19.8002	16.5223	13.1696	9.89448	6.61172	3.29352	-0.01414
0.206	0.3317											0.206	23.0907	19.7964	16.5108	13.1916	9.9031	6.60694	3.29927	0.00789
0.2062	0.30488											0.2062	23.0926	19.7993	16.5194	13.1954	9.88777	6.60598	3.29831	-0.02276
0.2064	0.32116											0.2064	23.0839	19.8165	16.5213	13.2261	9.91747	6.61268	3.28777	-0.01797
0.2066	0.28667											0.2066	23.0782	19.7945	16.5204	13.1993	9.88873	6.61556	3.28682	-0.02564
0.2068	0.29625											0.2068	23.0945	19.7926	16.505	13.1945	9.9031	6.62514	3.30023	-0.02947
0.207	0.29625											0.207	23.0839	19.8022	16.5213	13.1887	9.91364	6.59448	3.31077	-0.01701
0.2072	0.30104											0.2072	23.0782	19.7878	16.5098	13.205	9.90502	6.59927	3.3146	-0.01989
0.2074	0.28667											0.2074	23.0868	19.7983	16.4878	13.2175	9.89257	6.58586	3.30502	-0.01318
0.2076	0.25506											0.2076	23.0964	19.7916	16.5156	13.2031	9.90406	6.58107	3.31556	0.00119
0.2078	0.26177											0.2078	23.1022	19.7897	16.4897	13.2117	9.90502	6.5849	3.29352	0.0146
0.208	0.2541											0.208	23.1041	19.7887	16.5088	13.2002	9.8964	6.60023	3.30598	-0.00743
0.2082	0.24644											0.2082	23.0859	19.7945	16.4811	13.2136	9.90694	6.59065	3.29735	-0.00265
0.2084	0.24261											0.2084	23.0907	19.7811	16.4811	13.205	9.89927	6.58586	3.30119	0.01268
0.2086	0.23782											0.2086	23.0907	19.7801	16.4964	13.1993	9.89257	6.58299	3.29352	0.01172
0.2088	0.22345											0.2088	23.0973	19.7926	16.4763	13.2088	9.89065	6.60406	3.28682	-0.000729
0.209	0.20716											0.209	23.0897	19.7811	16.4945	13.2041	9.90215	6.56861	3.31077	0.02131
0.2092	0.22536											0.2092	23.0945	19.7974	16.4945	13.2108	9.8849	6.59448	3.29544	-0.00552
0.2094	0.19087											0.2094	23.0887	19.8127	16.5002	13.1974	9.89352	6.59544	3.28873	0.00119
0.2096	0.18896											0.2096	23.0945	19.8031	16.4954	13.182	9.89735	6.58107	3.30023	-0.00743
0.2098	0.20908											0.2098	23.0839	19.805	16.5031	13.1974	9.89065	6.6031	3.29161	-0.02564
0.21	0.19279											0.21	23.0983	19.8108	16.4935	13.1974	9.9031	6.62131	3.2964	-0.02372
0.2102	0.20045											0.2102	23.1002	19.8098	16.5022	13.1954	9.88299	6.59735	3.30023	-0.00935
0.2104	0.19566											0.2104	23.0964	19.8041	16.5204	13.1926	9.88394	6.60789	3.28873	0.00215
0.2106	0.19566											0.2106	23.1022	19.806	16.4954	13.1983	9.89544	6.60119	3.29161	-0.01701
0.2108	0.21099											0.2108	23.0983	19.7974	16.5165	13.2012	9.87436	6.60119	3.30406	-0.03043
0.211	0.18321											0.211	23.0868	19.8108	16.5318	13.2156	9.88299	6.60023	3.29927	-0.02085
0.2112	0.20812											0.2112	23.0926	19.8165	16.5204	13.1935	9.88682	6.59927	3.29161	0.00598
0.2114	0.20333											0.2114	23.0744	19.7964	16.5175	13.1887	9.90023	6.60406	3.29065	-0.02468
0.2116	0.19279											0.2116	23.0839	19.7868	16.5184	13.2041	9.9031	6.60119	3.3031	0.00694
0.2118	0.18992											0.2118	23.0907	19.7983	16.4954	13.2041	9.90406	6.60502	3.30119	-0.01318
0.212	0.2062											0.212	23.1041	19.806	16.5031	13.1974	9.89927	6.58394	3.30598	0.00694
0.2122	0.19566											0.2122	23.106	19.7744	16.4964	13.2184	9.89257	6.58873	3.28873	0.000229
0.2124	0.20524											0.2124	23.0753	19.7897	16.5357	13.2108	9.89448	6.5849	3.30502	0.00981
0.2126	0.15926											0.2126	23.0772	19.7926	16.4983	13.1839	9.91364	6.57532	3.30981	0.01651
0.2128	0.17267											0.2128	23.1041	19.7964	16.483	13.205	9.89831	6.61268	3.29735	0.00119
0.213	0.1765											0.213	23.0677	19.7887	16.4935	13.2175	9.8849	6.59257	3.30885	0.00885
0.2132	0.13052											0.2132	23.0945	19.8002	16.4753	13.1954	9.90598	6.60119	3.30215	0.00981
0.2134	0.15255											0.2134	23.1223	19.783	16.4878	13.2002	9.90885	6.57436	3.30598	0.00694
0.2136	0.17555											0.2136	23.0973	19.7878	16.4916	13.2041	9.89448	6.59735	3.30981	0.01077
0.2138	0.14297											0.2138	23.0782	19.8031	16.4974	13.1926	9.89352	6.61651	3.30885	0.000229
0.214	0.13722											0.214	23.0964	19.7993	16.4964	13.1993	9.89831	6.62035	3.28011	0.01268
0.2142	0.15639											0.2142	23.0954	19.7993	16.4926	13.1954	9.87724	6.60789	3.29448	0.00119
0.2144	0.11998											0.2144	23.1203	19.8022	16.5079	13.1744	9.88394	6.59161	3.29927	0.01364
0.2146	0.13243											0.2146	23.1031	19.8012	16.506	13.1859	9.9031	6.61172	3.29448	-0.00648
0.2148	0.13627											0.2148	23.0897	19.7897	16.4763	13.1868	9.89352	6.5964	3.28299	-0.01223
0.215	0.14776											0.215	23.0954	19.8108	16.5002	13.1983	9.87819	6.59352	3.28969	-0.01414
0.2152	0.12956											0.2152	23.1184	19.8031	16.5041	13.183	9.89065	6.60502	3.28203	-0.02851
0.2154	0.15447											0.2154	23.0791	19.8069	16.4839	13.1926	9.88682	6.61556	3.28394	-0.02085
0.2156	0.12381											0.2156	23.0839	19.7801	16.5156	13.1753	9.90119	6.59448	3.29065	0.00215
0.2158	0.12094											0.2158	23.1117	19.805	16.5156	13.1859	9.8849	6.60215	3.28586	-0.01893
0.216	0.1698											0.216	23.0868	19.8088	16.5012	13.1916	9.88682	6.61843	3.26478	-0.02085
0.2162	0.14393											0.2162	23.083	19.8127	16.4945	13.2031	9.90981	6.59065	3.28969	-0.02181
0.2164	0.11232											0.2164	23.1079	19.7926	16.5309	13.1868	9.89448	6.60215	3.30885	-0.00648
0.2166	0.14489											0.2166	23.0878	19.7849	16.5088	13.2069	9.91556	6.61556	3.30789	0.00694
0.2168	0.12573											0.2168	23.0667	19.8069	16.505	13.2041	9.90023	6.60406	3.30598	0.000229
0.217	0.12573											0.217	23.0907	19.7849	16.5022	13.2108	9.88969	6.59927	3.30023	-0.00743
0.2172	0.10561											0.2172	23.1069	19.7878	16.4906	13.2136	9.90215	6.62705	3.30023	0.01077
0.2174	0.10657											0.2174	23.1022	19.7839	16.505	13.1887	9.91364	6.61077	3.28682	-0.00169
0.2176	0.13627											0.2176	23.0935	19.7897	16.505	13.205	9.90598	6.61077	3.29735	-0.01223
0.2178	0.12573											0.2178	23.0945	19.782	16.5069	13.205	9.90406	6.61364	3.31077	0.000229
0.218	0.11711											0.218	23.0571	19.7945	16.4705	13.1983	9.90885	6.61651	3.29831	0.02418
0.2182	0.11711											0.2182	23.0926	19.7811	16.4935	13.2021	9.89927	6.59161	3.31077	-0.000729
0.2184	0.10753											0.2184	23.1146	19.7801	16.5012	13.2012	9.9031	6.5734	3.30502	0.00119
0.2186	0.10657											0.2186	23.0973	19.8031	16.4859	13.2002	9.8964	6.58873	3.30406	0.00406
0.2188	0.10848											0.2188	23.1165	19.8002	16.5079	13.1916	9.89831	6.60981	3.29735	-0.00265
0.219	0.10657											0.219	23.1069	19.8031	16.4878	13.1878	9.8849	6.5849	3.29257	0.02035
0.2192	0.09507											0.2192	23.0744	19.7744	16.4868	13.1744	9.89352	6.58969	3.28873	0.00598
0.2194	0.10274											0.2194	23.0926	19.8041	16.4964	13.1849	9.88969	6.60406	3.29065	-0.00552
0.2196	0.10753											0.2196	23.1012	19.7954	16.4906	13.1935	9.8849	6.60981	3.2849	-0.00648
0.2198	0.10369											0.2198	23.1156	19.8022	16.4974	13.1782	9.88682	6.62035	3.28777	0.000229
0.22	0.11902											0.22	23.0897	19.7906	16.4974	13.1801	9.86382	6.5964	3.27532	0.000229
0.2202	0.08645											0.2202	23.105	19.7849	16.5002	13.2031	9.88969	6.6146	3.28586	0.00215
0.2204	0.08166											0.2204	23.0964	19.7964	16.4974	13.1724	9.9031	6.60502	3.28777	-0.00265
0.2206	0.09699											0.2206	23.1041	19.7964	16.5213	13.2031	9.89352	6.61268	3.29735	0.00406
0.2208	0.07495											0.2208	23.0907	19.7935	16.5088	13.1897	9.90598	6.60406	3.28299	0.00981
0.221	0.11806											0.221	23.0849	19.7906	16.4926	13.182	9.90023	6.60789	3.28394	-0.00935
0.2212	0.11519											0.2212	23.0868	19.8002	16.4993	13.1954	9.8964	6.61268	3.28586	-0.02564
0.2214	0.06537											0.2214	23.0859	19.8012	16.4983	13.2117	9.90694	6.5964	3.2964	-0.00456
0.2216	0.08166											0.2216	23.0973	19.8002	16.4811	13.1916	9.8964	6.60981	3.29448	-0.00648
0.2218	0.0922											0.2218	23.0907	19.7945	16.5424	13.1983	9.89544	6.5964	3.30789	-0.00456
0.222	0.05962											0.222	23.0897	19.783	16.4983	13.1964	9.90981	6.5964	3.29448	-0.02085
0.2222	0.074											0.2222	23.0849	19.8127	16.5232	13.1868	9.90789	6.60885	3.31843	-0.01414
0.2224	0.08453											0.2224	23.0935	19.7859	16.4839	13.2146	9.91268	6.6146	3.29448	-0.0151
0.2226	0.11232											0.2226	23.1022	19.7801	16.4916	13.2021	9.89544	6.58873	3.30981	-0.00839
0.2228	0.08932											0.2228	23.0677	19.7839	16.4897	13.2041	9.90215	6.58011	3.29735	-0.00169
0.223	0.07016											0.223	23.1108	19.7993	16.4878	13.1993	9.89735	6.59065	3.3031	0.01172
0.2232	0.09603											0.2232	23.0916	19.7878	16.5012	13.1926	9.90119	6.57628	3.30119	-0.00839
0.2234	0.07687											0.2234	23.0801	19.7993	16.4782	13.1897	9.89161	6.61939	3.2964	-0.00265
0.2236	0.06154											0.2236	23.1108	19.7964	16.4868	13.2012	9.89448	6.58969	3.28969	0.00215
0.2238	0.07783											0.2238	23.1022	19.7926	16.4859	13.2012	9.88969	6.60598	3.28586	0.0031
0.224	0.06442											0.224	23.1041	19.7983	16.5146	13.1724	9.88394	6.56861	3.31172	0.000229
0.2242	0.06921											0.2242	23.1031	19.7945	16.4964	13.1954	9.89831	6.57628	3.28394	0.00789
0.2244	0.10178											0.2244	23.0657	19.7993	16.5022	13.1945	9.87245	6.5964	3.27149	-0.00935
0.2246	0.07208											0.2246	23.106	19.8098	16.4935	13.1887	9.88203	6.61268	3.29927	0.00119
0.2248	0.05675											0.2248	23.1127	19.8309	16.5012	13.1926	9.89065	6.59161	3.2849	0.01268
0.225	0.06442											0.225	23.1232	19.7964	16.4945	13.1974	9.90215	6.61172	3.27436	0.00119
0.2252	0.074											0.2252	23.0849	19.7926	16.506	13.1878	9.89735	6.58682	3.29161	0.00789
0.2254	0.051											0.2254	23.0954	19.8088	16.5223	13.2069	9.8964	6.61651	3.28586	0.000229
0.2256	0.05962											0.2256	23.105	19.8175	16.505	13.2041	9.88107	6.61939	3.27724	-0.00839
0.2258	0.08453											0.2258	23.083	19.7916	16.5108	13.1868	9.88777	6.57532	3.29448	0.01268
0.226	0.09603											0.226	23.1022	19.7906	16.5069	13.1839	9.89735	6.60119	3.34525	-0.02564
0.2262	0.06921											0.2262	23.0993	19.7897	16.4935	13.2069	9.89735	6.60694	3.28682	0.00215
0.2264	0.07687											0.2264	23.0715	19.8022	16.4935	13.2175	9.90502	6.58682	3.29065	0.00215
0.2266	0.07208											0.2266	23.0983	19.7993	16.4849	13.1993	9.89257	6.62226	3.29448	-0.00648
0.2268	0.08549											0.2268	23.0954	19.7926	16.4887	13.2021	9.91364	6.60981	3.29927	-0.000729
0.227	0.0807											0.227	23.0724	19.7945	16.4945	13.205	9.9031	6.56287	3.30119	-0.0036
0.2272	0.07783											0.2272	23.0734	19.7926	16.5108	13.1964	9.90406	6.57724	3.31556	0.01364
0.2274	0.08645											0.2274	23.0782	19.7954	16.5165	13.2156	9.90119	6.59544	3.30215	0.01364
0.2276	0.07687											0.2276	23.0609	19.7839	16.482	13.1964	9.90215	6.59257	3.29352	-0.00456
0.2278	0.06154											0.2278	23.0868	19.7983	16.5194	13.2136	9.90598	6.59831	3.32322	-0.00935
0.228	0.07687											0.228	23.1175	19.7878	16.4859	13.205	9.89831	6.58873	3.31268	-0.0036
0.2282	0.05675											0.2282	23.1031	19.8022	16.4782	13.2117	9.89065	6.57149	3.28777	0.00981
0.2284	0.06058											0.2284	23.0744	19.805	16.5041	13.1964	9.8964	6.58107	3.29735	0.00119
0.2286	0.06346											0.2286	23.1136	19.7868	16.5098	13.1993	9.88107	6.60119	3.3031	0.00502
0.2288	0.04717											0.2288	23.0791	19.7906	16.505	13.205	9.88394	6.58394	3.28969	0.00406
0.229	0.05196											0.229	23.0993	19.7945	16.4945	13.1887	9.8964	6.59927	3.29831	0.00502
0.2292	0.05579											0.2292	23.105	19.8213	16.506	13.2069	9.88873	6.57436	3.28777	0.01268
0.2294	0.06633											0.2294	23.1098	19.7974	16.4993	13.205	9.88203	6.58299	3.2964	-0.00552
0.2296	0.04525											0.2296	23.1146	19.8069	16.5012	13.183	9.88873	6.60119	3.28873	-0.02181
0.2298	0.05196											0.2298	23.0839	19.7945	16.5002	13.2031	9.88969	6.59352	3.28969	-0.00169
0.23	0.03472											0.23	23.106	19.8136	16.5031	13.2041	9.88682	6.60119	3.3031	0.0031
0.2302	0.074											0.2302	23.0926	19.7993	16.5117	13.1897	9.8667	6.61556	3.29352	-0.00839
0.2304	0.06346											0.2304	23.0926	19.8041	16.5117	13.1916	9.88969	6.59927	3.28394	-0.00265
0.2306	0.05484											0.2306	23.0935	19.8031	16.5117	13.1859	9.89927	6.59927	3.27819	0.00598
0.2308	0.10082											0.2308	23.0839	19.806	16.5022	13.206	9.90694	6.60406	3.29735	0.02322
0.231	0.05484											0.231	23.0887	19.8069	16.5088	13.2012	9.89831	6.60215	3.2964	0.01268
0.2312	0.04238											0.2312	23.0849	19.8088	16.5213	13.1868	9.91077	6.59927	3.30789	-0.02276
0.2314	0.09028											0.2314	23.0897	19.7897	16.529	13.1964	9.89257	6.61268	3.30981	0.000229
0.2316	0.08166											0.2316	23.0705	19.7849	16.4906	13.2021	9.90981	6.59448	3.32226	0.00598
0.2318	0.08741											0.2318	23.082	19.7974	16.5002	13.2079	9.91077	6.59448	3.29448	0.00789
0.232	0.09699											0.232	23.0916	19.7868	16.5136	13.2041	9.8964	6.60406	3.30119	-0.02564
0.2322	0.05484											0.2322	23.0849	19.7734	16.5012	13.2117	9.89257	6.60598	3.30694	-0.000729
0.2324	0.03663											0.2324	23.0926	19.7935	16.4935	13.2136	9.90023	6.60502	3.30885	0.01172
0.2326	0.05579											0.2326	23.0734	19.7983	16.506	13.1993	9.91651	6.60119	3.29927	-0.00265
0.2328	0.07304											0.2328	23.0868	19.7811	16.5127	13.206	9.91268	6.57724	3.31843	-0.00169
0.233	0.1104											0.233	23.0983	19.7906	16.505	13.2069	9.89544	6.58873	3.3031	0.00598
0.2332	0.02514											0.2332	23.0859	19.7849	16.4945	13.1878	9.90789	6.58873	3.30023	0.00502
0.2334	0.06058											0.2334	23.1175	19.7849	16.4954	13.2012	9.91556	6.59448	3.30885	0.00598
0.2336	0.03567											0.2336	23.1203	19.8022	16.5175	13.1964	9.86478	6.59257	3.3031	0.01077
0.2338	0.04334											0.2338	23.0973	19.7983	16.4935	13.1983	9.88777	6.60023	3.29257	0.00119
0.234	0.051											0.234	23.1012	19.7964	16.4763	13.1897	9.89065	6.58873	3.27149	0.00406
0.2342	0.04047											0.2342	23.1184	19.806	16.5136	13.1868	9.87915	6.59065	3.30502	0.01843
0.2344	0.02035											0.2344	23.1136	19.8041	16.5031	13.1801	9.89927	6.59927	3.3031	-0.00935
0.2346	0.06537											0.2346	23.0868	19.8108	16.482	13.1945	9.92705	6.60789	3.27245	0.00598
0.2348	0.05867											0.2348	23.0897	19.7849	16.5108	13.1878	9.88586	6.60598	3.28873	0.01077
0.235	0.051											0.235	23.1079	19.8002	16.5127	13.2021	9.87436	6.62418	3.30023	0.00215
0.2352	0.0328											0.2352	23.1041	19.8156	16.4887	13.2021	9.88011	6.61939	3.2849	0.00789
0.2354	0.04047											0.2354	23.0878	19.7954	16.5041	13.1897	9.88394	6.59257	3.26766	0.01172
0.2356	0.07304											0.2356	23.0753	19.8012	16.5136	13.1715	9.90023	6.60789	3.30215	-0.01127
0.2358	0.06346											0.2358	23.105	19.8098	16.4734	13.1897	9.90215	6.60023	3.28777	0.00502
0.236	0.04717											0.236	23.0897	19.7916	16.4974	13.2098	9.90981	6.60215	3.30215	-0.02468
0.2362	0.05484											0.2362	23.0638	19.8069	16.5165	13.1945	9.90502	6.61172	3.30502	0.0146
0.2364	0.05867											0.2364	23.0964	19.806	16.5213	13.1916	9.90502	6.59831	3.31556	-0.01414
0.2366	0.05867											0.2366	23.083	19.7734	16.5194	13.2079	9.91077	6.57915	3.30789	-0.02276
0.2368	0.0443											0.2368	23.0878	19.7916	16.5232	13.2136	9.89927	6.65484	3.31077	-0.0036
0.237	0.06154											0.237	23.105	19.7935	16.5194	13.2069	9.90502	6.61172	3.29735	-0.00743
0.2372	0.05292											0.2372	23.0964	19.7839	16.483	13.2088	9.8964	6.58873	3.28873	-0.00839
0.2374	0.04717											0.2374	23.0954	19.7868	16.482	13.1897	9.90406	6.58203	3.30215	0.000229
0.2376	0.03951											0.2376	23.1136	19.7878	16.5098	13.205	9.91268	6.57245	3.3031	-0.00839
0.2378	0.04525											0.2378	23.1203	19.7859	16.4677	13.2031	9.90119	6.55616	3.29257	0.02705
0.238	0.03472											0.238	23.0849	19.782	16.5069	13.2002	9.90215	6.57819	3.2964	-0.0151
0.2382	0.04334											0.2382	23.0753	19.7887	16.4868	13.1906	9.90119	6.5849	3.30885	0.00598
0.2384	0.03567											0.2384	23.128	19.782	16.4926	13.1945	9.88969	6.60885	3.30119	0.02035
0.2386	0.03376											0.2386	23.0954	19.7849	16.4811	13.1974	9.89927	6.5849	3.29257	-0.01318
0.2388	0.0443											0.2388	23.1232	19.7897	16.4897	13.1791	9.89352	6.59927	3.29927	0.00215
0.239	0.03184											0.239	23.0859	19.7859	16.5041	13.1935	9.88586	6.57053	3.28394	0.00885
0.2392	0.04717											0.2392	23.0868	19.7954	16.483	13.1744	9.88969	6.60789	3.28586	-0.02468
0.2394	0.02897											0.2394	23.0878	19.8223	16.4964	13.1696	9.90023	6.6031	3.28203	0.000229
0.2396	0.04238											0.2396	23.0907	19.7993	16.4945	13.183	9.89065	6.60119	3.29352	0.01939
0.2398	0.04047											0.2398	23.105	19.8204	16.4945	13.1696	9.89065	6.61747	3.28107	-0.02564
0.24	0.05196											0.24	23.0993	19.805	16.4974	13.1849	9.88969	6.60789	3.27819	-0.02851
0.2402	0.0146											0.2402	23.0907	19.7926	16.506	13.2031	9.9031	6.60023	3.29352	-0.00648
0.2404	0.00694											0.2404	23.0964	19.8022	16.5117	13.1763	9.90598	6.61172	3.28873	-0.00839
0.2406	0.05388											0.2406	23.0926	19.805	16.4974	13.2242	9.89448	6.60023	3.30119	-0.0151
0.2408	0.0146											0.2408	23.0945	19.7974	16.529	13.1859	9.89257	6.6031	3.28682	-0.01414
0.241	0.05196											0.241	23.0887	19.7801	16.5098	13.1993	9.91747	6.61268	3.28969	-0.02564
0.2412	0.074											0.2412	23.0945	19.7954	16.4945	13.2002	9.91172	6.61077	3.28586	-0.00552
0.2414	0.03663											0.2414	23.0724	19.805	16.5069	13.1897	9.90789	6.60215	3.2849	-0.01701
0.2416	0.03376											0.2416	23.0935	19.7868	16.5204	13.1954	9.90598	6.59831	3.28203	-0.00456
0.2418	0.04142											0.2418	23.0945	19.7839	16.4916	13.205	9.90023	6.60694	3.31364	-0.0151
0.242	0.05675											0.242	23.1022	19.8002	16.4792	13.1983	9.90981	6.58299	3.29544	0.01556
0.2422	0.06537											0.2422	23.0954	19.7935	16.5012	13.1945	9.91077	6.58299	3.30694	-0.00552
0.2424	0.05484											0.2424	23.1041	19.7772	16.5261	13.2184	9.90789	6.57436	3.29257	-0.00456
0.2426	0.02322											0.2426	23.0916	19.7839	16.4859	13.2098	9.89257	6.58586	3.28107	0.01268
0.2428	0.01364											0.2428	23.1041	19.8002	16.4897	13.1945	9.89257	6.60598	3.30023	0.000229
0.243	0.0031											0.243	23.1089	19.7897	16.4916	13.1878	9.90598	6.58586	3.28969	-0.00839
0.2432	0.03472											0.2432	23.0954	19.7868	16.4744	13.2002	9.88394	6.59257	3.28586	0.00981
0.2434	0.02897											0.2434	23.1309	19.8041	16.4801	13.1945	9.88203	6.58299	3.28011	0.000229
0.2436	0.03951											0.2436	23.0973	19.7916	16.4983	13.2012	9.89257	6.5964	3.28394	0.00502
0.2438	0.02131											0.2438	23.0907	19.7926	16.506	13.1849	9.88011	6.59352	3.30023	0.00502
0.244	-0.01414											0.244	23.0791	19.8088	16.4772	13.1926	9.89544	6.60215	3.2849	0.0031
0.2442	0.02801											0.2442	23.0926	19.8041	16.5127	13.1868	9.89927	6.60598	3.27436	-0.0151
0.2444	0.03951											0.2444	23.0782	19.8022	16.5098	13.1926	9.87628	6.60023	3.29352	0.0031
0.2446	0.01556											0.2446	23.1098	19.7974	16.4887	13.1887	9.8734	6.6146	3.30885	-0.00456
0.2448	0.02035											0.2448	23.1175	19.8156	16.4715	13.1887	9.90023	6.60598	3.27819	-0.02181
0.245	0.05004											0.245	23.0811	19.8184	16.5175	13.1811	9.89257	6.58682	3.27245	-0.02947
0.2452	0.06154											0.2452	23.1079	19.7926	16.4983	13.1801	9.89927	6.61268	3.30406	-0.04097
0.2454	0.03759											0.2454	23.1002	19.806	16.4916	13.182	9.89448	6.62226	3.28203	-0.01223
0.2456	0.03855											0.2456	23.0897	19.8012	16.5165	13.2098	9.89065	6.58873	3.28777	0.00789
0.2458	0.03088											0.2458	23.0734	19.7954	16.5204	13.2021	9.88011	6.60502	3.30215	-0.01223
0.246	-0.00935											0.246	23.1146	19.7935	16.4897	13.2002	9.90215	6.60598	3.28682	-0.00743
0.2462	0.04525											0.2462	23.0859	19.7887	16.506	13.2156	9.89544	6.58586	3.28586	-0.00839
0.2464	0.0328											0.2464	23.0859	19.7868	16.527	13.2108	9.89448	6.61651	3.29544	-0.02372
0.2466	0.04142											0.2466	23.0945	19.805	16.5338	13.206	9.89544	6.59927	3.30215	-0.01989
0.2468	0.04142											0.2468	23.1022	19.7897	16.5012	13.2117	9.90981	6.6031	3.28394	0.0031
0.247	0.0261											0.247	23.0686	19.7887	16.4906	13.205	9.89831	6.60406	3.2964	-0.00456
0.2472	0.0261											0.2472	23.083	19.7974	16.4801	13.2002	9.89927	6.59257	3.31268	-0.00456
0.2474	0.02705											0.2474	23.0715	19.7964	16.4993	13.2146	9.90694	6.5964	3.31364	-0.00456
0.2476	0.03567											0.2476	23.0734	19.7878	16.4983	13.2031	9.88969	6.59161	3.29927	0.03567
0.2478	0.02322											0.2478	23.0926	19.8012	16.4763	13.2031	9.89544	6.59927	3.3146	0.02131
0.248	0.02801											0.248	23.1002	19.8002	16.5088	13.2079	9.90119	6.60119	3.30406	-0.00839
0.2482	0.01268											0.2482	23.0983	19.7954	16.506	13.2021	9.88107	6.60119	3.29065	0.00215
0.2484	0.02322											0.2484	23.0839	19.8136	16.4906	13.1916	9.89448	6.5849	3.2964	0.03184
0.2486	0.02514											0.2486	23.0993	19.8098	16.4897	13.1974	9.88011	6.57724	3.29448	-0.01318
0.2488	0.01172											0.2488	23.0907	19.7983	16.5117	13.2002	9.87819	6.61843	3.2849	-0.00935
0.249	0.01364											0.249	23.1184	19.8223	16.5031	13.1897	9.88682	6.58969	3.29927	0.01747
0.2492	0.00215											0.2492	23.0916	19.8165	16.4964	13.2021	9.89544	6.61077	3.28299	-0.00935
0.2494	0.02226											0.2494	23.083	19.7983	16.5088	13.2079	9.8734	6.60981	3.29448	-0.01127
0.2496	0.03567											0.2496	23.0945	19.8156	16.505	13.1983	9.87628	6.6146	3.2849	0.00406
0.2498	0.03376											0.2498	23.1031	19.7772	16.5079	13.1974	9.88107	6.62322	3.30119	-0.01893
0.25	0.01651											0.25	23.0887	19.8022	16.506	13.1945	9.87436	6.60119	3.29065	-0.01797
0.2502	0.051											0.2502	23.0907	19.8117	16.5156	13.1878	9.89065	6.59735	3.28586	-0.00935
0.2504	0.02801											0.2504	23.0868	19.8098	16.506	13.1974	9.90598	6.61364	3.30215	-0.00265
0.2506	0.03759											0.2506	23.0811	19.7916	16.5156	13.1839	9.89735	6.59161	3.29161	-0.03713
0.2508	0.05004											0.2508	23.0935	19.8012	16.5232	13.2098	9.91268	6.6031	3.30789	-0.0266
0.251	0.04717											0.251	23.0839	19.8002	16.4954	13.206	9.88299	6.60023	3.30981	-0.0448
0.2512	0.000229											0.2512	23.0724	19.7887	16.4887	13.2012	9.89544	6.60694	3.31268	0.02514
0.2514	0.02897											0.2514	23.0907	19.7849	16.4974	13.2098	9.89735	6.5964	3.31843	0.01364
0.2516	0.03088											0.2516	23.0849	19.7945	16.4926	13.2175	9.89352	6.60885	3.31651	0.000229
0.2518	0.01651											0.2518	23.0724	19.7897	16.5098	13.2079	9.90119	6.58682	3.28873	-0.00935
0.252	0.01747											0.252	23.0801	19.7686	16.4696	13.2127	9.90023	6.5849	3.31364	0.02226
0.2522	0.00885											0.2522	23.0973	19.7945	16.5175	13.2079	9.89065	6.58682	3.29161	0.00502
0.2524	0.00598											0.2524	23.0839	19.8002	16.4974	13.1916	9.88586	6.5734	3.30694	0.00502
0.2526	0.02514											0.2526	23.1079	19.7859	16.4868	13.2021	9.92035	6.58777	3.32418	0.02226
0.2528	0.01651											0.2528	23.1041	19.7763	16.4926	13.206	9.89352	6.58011	3.29831	0.000229
0.253	0.0146											0.253	23.1117	19.8117	16.5022	13.1993	9.87532	6.59352	3.3328	0.00406
0.2532	0.02035											0.2532	23.0859	19.783	16.4945	13.2012	9.8964	6.5734	3.30406	0.0146
0.2534	0.03184											0.2534	23.1127	19.7983	16.4724	13.1916	9.88969	6.59735	3.3031	0.000229
0.2536	-0.00552											0.2536	23.1175	19.8069	16.4801	13.1839	9.89065	6.60981	3.28586	0.00885
0.2538	0.02514											0.2538	23.1156	19.7868	16.4935	13.2012	9.9031	6.5964	3.27819	0.00215
0.254	0.02705											0.254	23.1194	19.7906	16.4983	13.1926	9.8849	6.59735	3.29735	0.00215
0.2542	0.01268											0.2542	23.1232	19.7993	16.5012	13.1724	9.88394	6.59544	3.29448	-0.00552
0.2544	0.02322											0.2544	23.0907	19.8002	16.4887	13.1859	9.91268	6.60885	3.27724	0.00789
0.2546	0.03184											0.2546	23.0926	19.8022	16.5031	13.1897	9.89257	6.61747	3.27819	-0.01127
0.2548	0.01556											0.2548	23.0801	19.7964	16.5108	13.1916	9.88873	6.61556	3.29927	-0.0266
0.255	0.05675											0.255	23.1031	19.7839	16.4878	13.1983	9.89065	6.58394	3.30215	-0.01893
0.2552	-0.01223											0.2552	23.0782	19.8088	16.5318	13.1868	9.88586	6.5849	3.27053	-0.02755
0.2554	0.00981											0.2554	23.0859	19.7916	16.5012	13.1954	9.89448	6.62418	3.29831	-0.02372
0.2556	0.02131											0.2556	23.105	19.8146	16.4926	13.1868	9.91268	6.60215	3.29161	0.00789
0.2558	0.04238											0.2558	23.0907	19.7916	16.5146	13.1954	9.9146	6.59735	3.29161	-0.01797
0.256	0.03567											0.256	23.0782	19.7811	16.5242	13.2175	9.9146	6.62322	3.31364	-0.02276
0.2562	0.00406											0.2562	23.0954	19.7801	16.4926	13.1897	9.90119	6.6031	3.30598	-0.00743
0.2564	0.05004											0.2564	23.0907	19.7964	16.505	13.2012	9.91556	6.58682	3.30598	-0.01414
0.2566	0.02131											0.2566	23.0916	19.7868	16.4964	13.2002	9.90406	6.61268	3.30981	0.0031
0.2568	0.01939											0.2568	23.1089	19.7859	16.4916	13.1906	9.8964	6.58873	3.31651	0.01556
0.257	0.02514											0.257	23.106	19.7926	16.4935	13.1916	9.90502	6.5734	3.31939	0.01939
0.2572	0.02993											0.2572	23.105	19.7792	16.5079	13.2041	9.89352	6.60119	3.29257	0.01268
0.2574	0.03472											0.2574	23.1098	19.7906	16.4811	13.206	9.89544	6.60119	3.29257	0.00215
0.2576	0.00598											0.2576	23.1022	19.7887	16.4792	13.1935	9.90981	6.62131	3.31268	-0.00552
0.2578	0.01268											0.2578	23.1069	19.783	16.4993	13.205	9.89735	6.60789	3.29065	0.01077
0.258	0.02514											0.258	23.1232	19.7811	16.4954	13.1897	9.88682	6.60023	3.29544	0.02322
0.2582	0.00215											0.2582	23.0935	19.8031	16.4849	13.1945	9.89735	6.58107	3.29257	0.00502
0.2584	0.01939											0.2584	23.0887	19.7935	16.5022	13.1887	9.88969	6.5849	3.29161	0.01843
0.2586	0.00598											0.2586	23.1165	19.7926	16.4983	13.1839	9.89448	6.61556	3.28203	0.01172
0.2588	0.01364											0.2588	23.106	19.7974	16.5012	13.1839	9.88586	6.59448	3.29448	-0.02085
0.259	0.00406											0.259	23.083	19.7801	16.4839	13.1897	9.89544	6.62131	3.2849	-0.01223
0.2592	0.02897											0.2592	23.1146	19.8079	16.5079	13.1916	9.8964	6.59352	3.29065	0.01268
0.2594	0.01939											0.2594	23.1069	19.7926	16.4974	13.1734	9.90119	6.59448	3.28107	0.00119
0.2596	0.00406											0.2596	23.0993	19.782	16.5041	13.1801	9.90789	6.60215	3.27915	-0.00935
0.2598	-0.01031											0.2598	23.0801	19.8098	16.5041	13.1782	9.89257	6.60023	3.28873	-0.00552
0.26	0.00694											0.26	23.106	19.8204	16.4974	13.1935	9.91077	6.59831	3.29065	-0.00935
0.2602	0.0031											0.2602	23.0868	19.7839	16.5041	13.1983	9.90119	6.61747	3.28394	-0.01606
0.2604	0.02897											0.2604	23.0916	19.7859	16.5098	13.1935	9.89161	6.60119	3.28203	-0.01318
0.2606	0.02418											0.2606	23.0878	19.7916	16.5031	13.2002	9.90981	6.61364	3.30215	-0.000729
0.2608	0.02418											0.2608	23.0973	19.7974	16.4993	13.1945	9.88682	6.60119	3.29352	0.00502
0.261	0.01939											0.261	23.0878	19.7926	16.5165	13.2002	9.91556	6.59257	3.28873	-0.00648
0.2612	0.05675											0.2612	23.0791	19.7974	16.5117	13.1983	9.91077	6.60023	3.29352	-0.02372
0.2614	0.04525											0.2614	23.0926	19.7811	16.5079	13.205	9.90598	6.6031	3.28299	0.00215
0.2616	0.02993											0.2616	23.0782	19.782	16.4906	13.2002	9.91268	6.58203	3.3031	0.01268
0.2618	0.02993											0.2618	23.0907	19.7868	16.4887	13.1983	9.91172	6.58777	3.31556	-0.01031
0.262	0.02418											0.262	23.1041	19.8012	16.4964	13.1954	9.90694	6.60215	3.28586	-0.01127
0.2622	0.02705											0.2622	23.1184	19.7849	16.482	13.2041	9.91268	6.59927	3.31172	0.00598
0.2624	0.0031											0.2624	23.1079	19.7801	16.4916	13.2002	9.89544	6.59735	3.31651	0.01939
0.2626	0.0031											0.2626	23.0753	19.8012	16.4926	13.2021	9.89927	6.60502	3.29257	-0.00552
0.2628	0.0146											0.2628	23.105	19.7878	16.4792	13.1878	9.89065	6.58203	3.29352	-0.00552
0.263	0.0146											0.263	23.0887	19.7772	16.5204	13.2088	9.89927	6.59448	3.29544	0.00885
0.2632	-0.01414											0.2632	23.1031	19.8079	16.5136	13.1954	9.88873	6.60119	3.28203	-0.0036
0.2634	-0.00265											0.2634	23.1165	19.8079	16.5108	13.1878	9.90598	6.59735	3.28394	0.00119
0.2636	0.03567											0.2636	23.0993	19.7954	16.4792	13.206	9.88682	6.60215	3.29544	0.00406
0.2638	-0.00265											0.2638	23.0849	19.8098	16.4926	13.1859	9.88203	6.59735	3.29544	-0.00456
0.264	-0.00839											0.264	23.0916	19.8156	16.4897	13.1859	9.89544	6.59544	3.29257	-0.01031
0.2642	0.02993											0.2642	23.0926	19.8069	16.5223	13.2098	9.89352	6.60119	3.28682	-0.00265
0.2644	0.00789											0.2644	23.1031	19.8041	16.5117	13.1974	9.88203	6.59065	3.29257	-0.01318
0.2646	-0.00648											0.2646	23.1156	19.7983	16.5031	13.1935	9.89161	6.59735	3.28682	-0.03043
0.2648	0.01651											0.2648	23.0973	19.8204	16.5223	13.1878	9.8964	6.60598	3.27819	-0.00648
0.265	0.01651											0.265	23.0772	19.8184	16.5012	13.1791	9.89257	6.61651	3.28394	0.00215
0.2652	0.03855											0.2652	23.0973	19.7945	16.5079	13.1887	9.91077	6.59257	3.30023	0.01364
0.2654	0.02993											0.2654	23.0964	19.8088	16.528	13.1887	9.8964	6.60406	3.28682	-0.0151
0.2656	0.01556											0.2656	23.0677	19.7772	16.5108	13.2088	9.92418	6.61843	3.30885	-0.00839
0.2658	0.01364											0.2658	23.0868	19.7878	16.5031	13.2261	9.89544	6.60694	3.30789	0.02226
0.266	0.01077											0.266	23.0926	19.8117	16.528	13.2002	9.89161	6.59448	3.32801	-0.02947
0.2662	0.03184											0.2662	23.0878	19.7974	16.5117	13.2069	9.9146	6.59352	3.29927	0.00981
0.2664	0.00789											0.2664	23.0945	19.7811	16.4811	13.1916	9.89448	6.5964	3.3146	0.000229
0.2666	0.0261											0.2666	23.0868	19.7916	16.5002	13.206	9.91172	6.60119	3.30023	-0.00743
0.2668	0.000229											0.2668	23.083	19.7974	16.4897	13.2156	9.90789	6.58682	3.30502	0.01172
0.267	0.00406											0.267	23.0705	19.7878	16.4993	13.2069	9.89257	6.57532	3.2734	0.01364
0.2672	0.0146											0.2672	23.0983	19.7983	16.506	13.2069	9.89735	6.57532	3.30981	0.01172
0.2674	-0.00648											0.2674	23.0973	19.7849	16.5012	13.2031	9.90598	6.5849	3.31939	0.00694
0.2676	0.000229											0.2676	23.0926	19.7945	16.5012	13.206	9.89352	6.57436	3.28394	-0.0036
0.2678	0.02514											0.2678	23.082	19.7974	16.5041	13.1983	9.88586	6.58394	3.30981	-0.00648
0.268	0.00406											0.268	23.083	19.8012	16.4954	13.2041	9.89352	6.58299	3.2964	0.01843
0.2682	0.01077											0.2682	23.1165	19.7964	16.4849	13.1964	9.88107	6.57724	3.29544	-0.000729
0.2684	0.000229											0.2684	23.0964	19.8031	16.4906	13.1878	9.88873	6.58203	3.30119	-0.000729
0.2686	0.02131											0.2686	23.0839	19.8194	16.4916	13.1983	9.89448	6.60885	3.29735	0.01556
0.2688	0.00981											0.2688	23.0973	19.8146	16.4887	13.206	9.88777	6.59161	3.27819	-0.00456
0.269	0.01364											0.269	23.1031	19.8165	16.5022	13.1916	9.87532	6.59735	3.29927	-0.02564
0.2692	-0.00169											0.2692	23.0868	19.7916	16.5098	13.1878	9.89065	6.61651	3.29352	0.01077
0.2694	0.01939											0.2694	23.0705	19.8012	16.5031	13.2002	9.88586	6.59927	3.28682	-0.00935
0.2696	0.03759											0.2696	23.0734	19.8204	16.5127	13.205	9.8734	6.59161	3.30023	-0.02181
0.2698	0.02993											0.2698	23.0887	19.806	16.5069	13.2136	9.88682	6.59065	3.28969	0.0146
0.27	0.04238											0.27	23.0878	19.8002	16.505	13.1964	9.87915	6.61364	3.29735	0.01077
0.2702	0.01843											0.2702	23.0801	19.8012	16.5069	13.1935	9.89927	6.60023	3.2964	-0.01127
0.2704	-0.00743											0.2704	23.0868	19.8098	16.5232	13.2175	9.91172	6.60885	3.30981	-0.00935
0.2706	0.03663											0.2706	23.0878	19.806	16.5031	13.1926	9.88777	6.60023	3.29735	-0.000729
0.2708	-0.00169											0.2708	23.082	19.7926	16.5156	13.2117	9.90885	6.60023	3.30981	0.01747
0.271	0.01939											0.271	23.0734	19.7897	16.529	13.2127	9.91077	6.5964	3.31747	-0.000729
0.2712	0.01268											0.2712	23.0868	19.7935	16.5069	13.2088	9.8849	6.58777	3.31268	-0.02564
0.2714	0.00885											0.2714	23.0705	19.7945	16.5136	13.2127	9.90598	6.59448	3.31939	0.00598
0.2716	-0.00552											0.2716	23.0916	19.7887	16.5156	13.1993	9.89448	6.58203	3.28873	0.02322
0.2718	-0.00265											0.2718	23.0887	19.7897	16.4849	13.2088	9.88394	6.60502	3.29352	0.00502
0.272	0.00598											0.272	23.0801	19.7849	16.4906	13.2146	9.89065	6.59065	3.32322	-0.00552
0.2722	-0.00743											0.2722	23.0849	19.7887	16.4849	13.2021	9.90215	6.58011	3.30598	0.0146
0.2724	0.02801											0.2724	23.0945	19.7964	16.5136	13.1868	9.90215	6.56766	3.29831	0.01556
0.2726	0.02035											0.2726	23.1098	19.7839	16.4945	13.2021	9.88777	6.58682	3.29831	-0.00552
0.2728	-0.02085											0.2728	23.0859	19.7897	16.4916	13.2088	9.9031	6.59831	3.31077	0.00215
0.273	0.01843											0.273	23.1069	19.8079	16.4983	13.1801	9.90023	6.58299	3.30215	0.01556
0.2732	0.02705											0.2732	23.0935	19.8012	16.4906	13.1964	9.89352	6.60023	3.29927	0.00502
0.2734	-0.00839											0.2734	23.0964	19.7945	16.5031	13.1964	9.89161	6.59352	3.3031	-0.000729
0.2736	0.00502											0.2736	23.0993	19.7993	16.5002	13.1753	9.87628	6.58586	3.28873	-0.00265
0.2738	0.02322											0.2738	23.1012	19.7906	16.5127	13.1954	9.89161	6.58107	3.28299	-0.00265
0.274	-0.05917											0.274	23.1031	19.7906	16.4868	13.1906	9.88777	6.60406	3.29161	-0.0151
0.2742	0.000229											0.2742	23.1242	19.7983	16.5088	13.1753	9.9031	6.59065	3.29927	0.00119
0.2744	0.03951											0.2744	23.0945	19.7945	16.5108	13.1926	9.88107	6.5964	3.27628	-0.00935
0.2746	0.0031											0.2746	23.082	19.8002	16.505	13.1974	9.86382	6.60406	3.29831	-0.00935
0.2748	-0.0036											0.2748	23.1012	19.7983	16.483	13.1993	9.88682	6.61651	3.30023	-0.000729
0.275	0.01268											0.275	23.1031	19.7954	16.5108	13.2079	9.89735	6.60885	3.28107	0.01268
0.2752	0.0031											0.2752	23.0571	19.7763	16.5069	13.2041	9.89448	6.62035	3.29735	0.0146
0.2754	-0.00743											0.2754	23.0839	19.805	16.5002	13.2136	9.88969	6.59257	3.30981	0.00215
0.2756	0.01172											0.2756	23.1031	19.8069	16.5213	13.206	9.88682	6.58107	3.28777	-0.02085
0.2758	0.00502											0.2758	23.0935	19.7753	16.5079	13.1791	9.91172	6.62705	3.30023	0.00598
0.276	0.04142											0.276	23.1031	19.7734	16.4849	13.206	9.91939	6.58777	3.30981	-0.03809
0.2762	0.01556											0.2762	23.0993	19.7792	16.5041	13.1945	9.89352	6.59448	3.29831	0.01843
0.2764	0.02993											0.2764	23.0897	19.7887	16.5175	13.2261	9.91172	6.60502	3.29831	0.00119
0.2766	0.00789											0.2766	23.0926	19.7954	16.5079	13.1935	9.90023	6.59448	3.30981	0.01268
0.2768	0.01364											0.2768	23.1079	19.7792	16.5175	13.1916	9.90215	6.56861	3.30406	-0.00169
0.277	0.01077											0.277	23.1251	19.7906	16.5031	13.1945	9.90885	6.60789	3.31172	-0.00456
0.2772	0.01268											0.2772	23.0801	19.783	16.4705	13.1993	9.90502	6.59065	3.30598	0.00981
0.2774	0.02035											0.2774	23.0696	19.7945	16.5002	13.2031	9.89735	6.57915	3.27915	0.00694
0.2776	-0.0036											0.2776	23.0964	19.7897	16.505	13.1868	9.90023	6.57724	3.29257	-0.02276
0.2778	-0.0036											0.2778	23.1175	19.7935	16.4859	13.2002	9.88873	6.5667	3.29544	0.00406
0.278	0.00885											0.278	23.1156	19.7926	16.4849	13.1801	9.89831	6.59352	3.30885	-0.0151
0.2782	0.00215											0.2782	23.0983	19.7964	16.5156	13.1926	9.89161	6.60598	3.28682	0.01077
0.2784	0.00406											0.2784	23.0926	19.8184	16.5069	13.1868	9.89735	6.60023	3.27628	0.00981
0.2786	0.00885											0.2786	23.1261	19.8022	16.4792	13.1859	9.88777	6.59257	3.27628	-0.03618
0.2788	0.00406											0.2788	23.0935	19.8041	16.5156	13.182	9.88777	6.63567	3.29352	0.000229
0.279	-0.0151											0.279	23.1022	19.8136	16.5098	13.1897	9.90598	6.59831	3.28586	-0.00743
0.2792	0.0031											0.2792	23.1117	19.8156	16.5002	13.1974	9.88873	6.61172	3.27149	-0.01797
0.2794	0.00598											0.2794	23.1022	19.7945	16.4993	13.1868	9.90023	6.62514	3.29448	-0.00935
0.2796	-0.01797											0.2796	23.1108	19.8069	16.5108	13.182	9.90406	6.60885	3.28682	0.0146
0.2798	0.00694											0.2798	23.0945	19.7916	16.505	13.1974	9.90502	6.62418	3.29161	-0.00935
0.28	0.000229											0.28	23.0859	19.7983	16.5022	13.2031	9.92131	6.6146	3.28873	-0.01797
0.2802	0.02035											0.2802	23.0964	19.8156	16.5146	13.1897	9.90789	6.6031	3.29065	-0.01414
0.2804	0.02322											0.2804	23.0878	19.7811	16.4983	13.1964	9.8964	6.60981	3.28394	-0.00265
0.2806	-0.01414											0.2806	23.0935	19.7859	16.5156	13.1954	9.90502	6.6031	3.30885	-0.0036
0.2808	0.04142											0.2808	23.0868	19.7945	16.5041	13.2213	9.90885	6.60119	3.31268	-0.0151
0.281	0.04621											0.281	23.0859	19.8002	16.4897	13.1954	9.90502	6.59735	3.29257	-0.02085
0.2812	0.00885											0.2812	23.0753	19.8012	16.4744	13.2031	9.91556	6.6031	3.28777	0.00119
0.2814	0.01939											0.2814	23.0916	19.7839	16.4648	13.1964	9.91651	6.59065	3.30119	0.00981
0.2816	0.0261											0.2816	23.0973	19.782	16.4763	13.1897	9.90885	6.6031	3.31939	0.00694
0.2818	0.01268											0.2818	23.0868	19.7935	16.5031	13.1964	9.89927	6.58777	3.29065	-0.00169
0.282	-0.03809											0.282	23.0878	19.7964	16.4724	13.1983	9.91077	6.57724	3.29927	0.01172
0.2822	-0.00169											0.2822	23.1041	19.7878	16.5041	13.2156	9.89161	6.59544	3.29544	0.00119
0.2824	-0.02372											0.2824	23.0801	19.7859	16.4887	13.2041	9.88682	6.59257	3.29831	-0.00648
0.2826	-0.01127											0.2826	23.1127	19.805	16.4772	13.2012	9.90023	6.58777	3.28586	-0.00839
0.2828	0.04142											0.2828	23.105	19.7983	16.4734	13.1878	9.90406	6.5964	3.29065	0.0146
0.283	-0.00552											0.283	23.0935	19.7926	16.4954	13.1993	9.86766	6.61077	3.27628	-0.01031
0.2832	-0.0036											0.2832	23.1136	19.7964	16.4926	13.1983	9.89161	6.60885	3.27436	-0.0036
0.2834	-0.00265											0.2834	23.1223	19.8031	16.4734	13.1859	9.89831	6.57628	3.29448	-0.00648
0.2836	-0.00935											0.2836	23.1117	19.8012	16.5031	13.1906	9.89161	6.62035	3.29735	-0.00648
0.2838	-0.00169											0.2838	23.1041	19.8213	16.5232	13.1887	9.88969	6.61268	3.2849	-0.01031
0.284	0.01268											0.284	23.1069	19.8127	16.505	13.1859	9.89352	6.60598	3.28586	-0.01893
0.2842	0.01077											0.2842	23.1156	19.8184	16.4974	13.1993	9.87532	6.61843	3.2964	-0.01893
0.2844	-0.00839											0.2844	23.1041	19.8108	16.5136	13.1772	9.8964	6.61364	3.29927	-0.00839
0.2846	0.01843											0.2846	23.0983	19.8041	16.5108	13.1839	9.91268	6.6146	3.2849	0.000229
0.2848	0.02705											0.2848	23.0839	19.782	16.4945	13.1993	9.90406	6.60215	3.28682	-0.0266
0.285	0.01939											0.285	23.1022	19.8156	16.5165	13.1945	9.9031	6.59831	3.3146	-0.02851
0.2852	0.00885											0.2852	23.1299	19.8146	16.5117	13.2021	9.89831	6.61747	3.2964	-0.03522
0.2854	0.03855											0.2854	23.0878	19.7897	16.4983	13.1964	9.90789	6.6031	3.28394	-0.00648
0.2856	0.00502											0.2856	23.0753	19.7859	16.527	13.2069	9.90694	6.59257	3.3146	0.00406
0.2858	0.03088											0.2858	23.0983	19.8022	16.4954	13.2127	9.89352	6.60981	3.3031	-0.00552
0.286	-0.01318											0.286	23.1089	19.7964	16.4906	13.1935	9.89257	6.59831	3.30789	-0.0036
0.2862	-0.000729											0.2862	23.0935	19.8031	16.5022	13.2031	9.91651	6.58299	3.30885	0.00406
0.2864	-0.00935											0.2864	23.0954	19.7974	16.5088	13.1926	9.88203	6.60119	3.31939	-0.00935
0.2866	0.01172											0.2866	23.0935	19.7849	16.4926	13.2213	9.90789	6.61364	3.31077	0.000229
0.2868	-0.00552											0.2868	23.0887	19.805	16.4859	13.2146	9.89065	6.57053	3.30502	-0.0036
0.287	0.00981											0.287	23.082	19.7935	16.4724	13.2165	9.88777	6.58873	3.29352	-0.00648
0.2872	-0.00648											0.2872	23.1156	19.7945	16.4839	13.2079	9.8849	6.59448	3.28394	-0.00456
0.2874	-0.01318											0.2874	23.106	19.7906	16.5136	13.1964	9.88203	6.59927	3.30598	-0.00839
0.2876	-0.0036											0.2876	23.1012	19.8002	16.4897	13.2088	9.88969	6.59831	3.29161	0.02705
0.2878	0.00694											0.2878	23.1089	19.8022	16.5098	13.1926	9.88969	6.6031	3.3031	0.01077
0.288	-0.00839											0.288	23.0897	19.8041	16.4753	13.2021	9.88777	6.61747	3.27053	-0.00935
0.2882	0.0031											0.2882	23.0859	19.7983	16.5136	13.1887	9.88873	6.61364	3.29161	-0.0151
0.2884	-0.00265											0.2884	23.1079	19.7916	16.5136	13.1983	9.88203	6.58777	3.31268	0.01364
0.2886	-0.00265											0.2886	23.0926	19.806	16.4974	13.2012	9.89352	6.5964	3.30789	-0.03809
0.2888	0.00215											0.2888	23.1136	19.8108	16.5175	13.1906	9.89257	6.60406	3.28299	-0.01893
0.289	0.00885											0.289	23.0715	19.8079	16.506	13.1935	9.88203	6.59257	3.2849	-0.01127
0.2892	0.00981											0.2892	23.0887	19.7964	16.5136	13.1801	9.88873	6.5849	3.30215	-0.01318
0.2894	0.00119											0.2894	23.0907	19.8136	16.5022	13.1906	9.89927	6.60502	3.29065	-0.01606
0.2896	0.0261											0.2896	23.082	19.7859	16.5088	13.2041	9.89831	6.60502	3.30023	0.04909
0.2898	0.02035											0.2898	23.0696	19.8041	16.506	13.1983	9.88969	6.60406	3.30215	-0.01701
0.29	0.02801											0.29	23.0916	19.8079	16.5136	13.1954	9.90119	6.58586	3.3031	-0.01414
0.2902	-0.01127											0.2902	23.0839	19.7868	16.5127	13.2012	9.9146	6.61077	3.30502	-0.00935
0.2904	-0.00265											0.2904	23.0801	19.7964	16.5098	13.205	9.90598	6.59448	3.30598	-0.01414
0.2906	0.0328											0.2906	23.0897	19.8088	16.5136	13.2136	9.89257	6.59065	3.29257	-0.02085
0.2908	-0.01701											0.2908	23.0839	19.7839	16.4954	13.1954	9.8964	6.59352	3.29161	-0.0151
0.291	0.00502											0.291	23.0887	19.782	16.4906	13.2069	9.92035	6.58969	3.31077	0.00406
0.2912	0.02514											0.2912	23.0887	19.7906	16.4964	13.2175	9.9031	6.58586	3.31556	0.01556
0.2914	0.02418											0.2914	23.0916	19.7945	16.4868	13.2041	9.89161	6.59161	3.31077	0.00215
0.2916	0.00598											0.2916	23.0926	19.7964	16.4724	13.2041	9.89927	6.58969	3.3031	-0.00169
0.2918	0.00502											0.2918	23.1022	19.7897	16.4974	13.2165	9.88969	6.58394	3.3146	-0.00935
0.292	0.01268											0.292	23.1136	19.7926	16.4849	13.2041	9.88873	6.59735	3.30215	0.01172
0.2922	0.00215											0.2922	23.1156	19.7954	16.5031	13.1916	9.90694	6.60406	3.29927	0.00598
0.2924	0.01556											0.2924	23.1002	19.7878	16.4801	13.1868	9.89831	6.59735	3.28682	-0.00648
0.2926	0.0031											0.2926	23.106	19.7945	16.4753	13.2079	9.86861	6.57915	3.28682	0.00694
0.2928	-0.02468											0.2928	23.0878	19.8031	16.5022	13.1926	9.87532	6.57436	3.29257	0.00598
0.293	0.01268											0.293	23.0935	19.7945	16.5098	13.1859	9.9146	6.6031	3.32035	-0.00265
0.2932	0.000229											0.2932	23.1223	19.806	16.5088	13.1926	9.90119	6.58299	3.29735	0.00598
0.2934	0.02514											0.2934	23.0878	19.8108	16.5079	13.1811	9.87628	6.6031	3.28107	-0.000729
0.2936	0.02801											0.2936	23.0868	19.8022	16.4974	13.1993	9.88777	6.6146	3.28203	-0.00839
0.2938	-0.00935											0.2938	23.0791	19.7878	16.4887	13.1849	9.89065	6.60215	3.28873	-0.0036
0.294	-0.00169											0.294	23.0887	19.8088	16.5127	13.1868	9.88682	6.60215	3.26287	-0.0151
0.2942	0.01651											0.2942	23.0926	19.8022	16.5242	13.1897	9.92514	6.59257	3.29448	-0.02468
0.2944	0.0261											0.2944	23.0772	19.7964	16.4954	13.1926	9.89352	6.59927	3.29352	-0.00265
0.2946	0.01747											0.2946	23.0878	19.7897	16.5088	13.1983	9.87915	6.6261	3.29927	0.0031
0.2948	0.01172											0.2948	23.1089	19.8088	16.5223	13.2002	9.88777	6.60789	3.29352	-0.0266
0.295	0.00981											0.295	23.0801	19.8002	16.4983	13.1974	9.90885	6.59065	3.28011	-0.02181
0.2952	0.01939											0.2952	23.0753	19.7696	16.5098	13.1993	9.91077	6.59735	3.30981	-0.03713
0.2954	0.01843											0.2954	23.1165	19.7993	16.4839	13.2079	9.89927	6.60789	3.30215	-0.01318
0.2956	0.00789											0.2956	23.083	19.783	16.506	13.2127	9.89448	6.58873	3.30119	0.00789
0.2958	-0.01127											0.2958	23.0935	19.7926	16.506	13.1878	9.90502	6.58394	3.30789	0.00215
0.296	0.02322											0.296	23.106	19.7906	16.5213	13.183	9.91556	6.61364	3.30119	-0.000729
0.2962	0.01939											0.2962	23.083	19.782	16.4983	13.2079	9.89448	6.59161	3.2964	0.00406
0.2964	0.00885											0.2964	23.0878	19.7859	16.4945	13.2146	9.91172	6.56957	3.29544	-0.00265
0.2966	0.0031											0.2966	23.1117	19.7926	16.4859	13.1916	9.89257	6.60981	3.28873	0.01747
0.2968	0.01939											0.2968	23.1156	19.783	16.4983	13.1954	9.90598	6.58299	3.29065	0.01268
0.297	-0.01893											0.297	23.083	19.7868	16.5088	13.1983	9.89735	6.57819	3.29257	0.0146
0.2972	-0.00743											0.2972	23.0887	19.7935	16.4839	13.1906	9.91077	6.59065	3.31364	0.01651
0.2974	0.00694											0.2974	23.0954	19.7945	16.4715	13.1964	9.90215	6.59831	3.29065	-0.00265
0.2976	0.00406											0.2976	23.0849	19.7935	16.5079	13.182	9.88586	6.6146	3.29161	0.000229
0.2978	-0.01414											0.2978	23.0859	19.805	16.4782	13.1887	9.89735	6.61843	3.2849	0.01172
0.298	0.00502											0.298	23.1031	19.8127	16.5031	13.1849	9.89544	6.60119	3.29352	0.00215
0.2982	-0.01414											0.2982	23.1309	19.7993	16.4887	13.1926	9.88394	6.57724	3.2849	-0.01701
0.2984	-0.00169											0.2984	23.0964	19.806	16.4945	13.1744	9.89544	6.59257	3.27724	-0.00169
0.2986	0.00598											0.2986	23.0916	19.8117	16.4887	13.183	9.89544	6.63567	3.27053	0.0031
0.2988	-0.00839											0.2988	23.1022	19.8127	16.4897	13.1935	9.88682	6.59927	3.28203	-0.0151
0.299	0.00215											0.299	23.1098	19.8184	16.5108	13.183	9.89831	6.61747	3.30406	-0.02564
0.2992	-0.00265											0.2992	23.083	19.7906	16.505	13.2002	9.88873	6.61077	3.28107	-0.0036
0.2994	0.00598											0.2994	23.0801	19.7859	16.5012	13.2012	9.88873	6.58299	3.28682	-0.01701
0.2996	0.01651											0.2996	23.0849	19.8223	16.5088	13.1983	9.90023	6.59448	3.29161	-0.02085
0.2998	0.01268											0.2998	23.1098	19.7801	16.505	13.2108	9.9146	6.60119	3.29448	-0.00456
0.3	-0.00648											0.3	23.0839	19.7811	16.505	13.2031	9.90598	6.60885	3.29544	-0.00648
0.3002	0.03951											0.3002	23.0897	19.7897	16.4983	13.1868	9.90598	6.59735	3.29831	-0.0151
0.3004	0.01939											0.3004	23.0916	19.7954	16.5079	13.2088	9.89065	6.6031	3.30406	-0.0151
0.3006	0.00215											0.3006	23.0945	19.7935	16.4926	13.2002	9.9146	6.59927	3.3031	-0.000729
0.3008	0.02897											0.3008	23.0926	19.7954	16.5108	13.2012	9.90885	6.59161	3.31364	-0.0036
0.301	-0.00648											0.301	23.0839	19.7954	16.506	13.2098	9.8849	6.59544	3.31556	0.00789
0.3012	-0.01989											0.3012	23.0983	19.7868	16.506	13.1926	9.90023	6.59257	3.29544	0.00406
0.3014	-0.00839											0.3014	23.0849	19.7849	16.5069	13.1906	9.90502	6.6031	3.3031	-0.01797
0.3016	-0.00839											0.3016	23.106	19.7916	16.5022	13.206	9.90215	6.5734	3.29735	-0.00169
0.3018	-0.00648											0.3018	23.1079	19.7887	16.4811	13.2002	9.90885	6.59831	3.28969	-0.00839
0.302	-0.00169											0.302	23.1041	19.782	16.4926	13.2098	9.89352	6.6031	3.30789	-0.01701
0.3022	-0.02085											0.3022	23.0887	19.7887	16.5012	13.205	9.88586	6.59065	3.28777	0.01268
0.3024	-0.000729											0.3024	23.1117	19.8156	16.5002	13.1897	9.88777	6.59448	3.29831	0.0031
0.3026	0.00789											0.3026	23.1117	19.8069	16.5012	13.183	9.89544	6.60694	3.31747	-0.000729
0.3028	-0.01127											0.3028	23.0859	19.7916	16.4849	13.2002	9.90023	6.6031	3.28394	-0.01318
0.303	-0.0151											0.303	23.1213	19.8223	16.4897	13.1916	9.88777	6.60885	3.28777	0.01556
0.3032	0.00502											0.3032	23.0935	19.7993	16.5041	13.1887	9.88394	6.62418	3.29544	-0.01318
0.3034	0.00598											0.3034	23.0973	19.8031	16.5127	13.1954	9.90023	6.60598	3.30023	-0.00648
0.3036	-0.02181											0.3036	23.1022	19.8127	16.5194	13.1772	9.88969	6.60215	3.2964	-0.00935
0.3038	0.0146											0.3038	23.0859	19.8127	16.5002	13.1945	9.89831	6.56191	3.28394	-0.00935
0.304	0.01747											0.304	23.105	19.8002	16.4945	13.2041	9.88873	6.59735	3.28777	-0.00552
0.3042	-0.00839											0.3042	23.1012	19.8088	16.5127	13.1954	9.88586	6.60023	3.29352	-0.01223
0.3044	0.01077											0.3044	23.1136	19.8079	16.5213	13.1945	9.91556	6.58682	3.28299	-0.01606
0.3046	0.02705											0.3046	23.0849	19.8165	16.4811	13.2136	9.91268	6.59257	3.28777	-0.03522
0.3048	0.00694											0.3048	23.082	19.7983	16.5127	13.2165	9.90981	6.64813	3.30502	-0.01318
0.305	-0.00743											0.305	23.0954	19.7887	16.5069	13.2165	9.89257	6.61364	3.29065	-0.00265
0.3052	-0.0151											0.3052	23.0964	19.8213	16.4954	13.2261	9.88586	6.58777	3.29927	0.00789
0.3054	0.01651											0.3054	23.0648	19.782	16.5184	13.1983	9.90694	6.60502	3.3146	-0.00552
0.3056	-0.01031											0.3056	23.0964	19.7983	16.505	13.1887	9.88107	6.60023	3.30119	-0.01701
0.3058	0.01651											0.3058	23.1136	19.7839	16.4839	13.2117	9.91556	6.59735	3.29448	0.00981
0.306	0.03184											0.306	23.0753	19.7849	16.5041	13.205	9.90694	6.59161	3.32035	-0.01223
0.3062	-0.01414											0.3062	23.0954	19.7868	16.5117	13.2012	9.89065	6.60119	3.30406	0.000229
0.3064	0.01364											0.3064	23.1108	19.7916	16.4983	13.1945	9.88969	6.58299	3.30502	0.0146
0.3066	-0.01606											0.3066	23.0763	19.7878	16.4954	13.2223	9.88586	6.58107	3.31268	0.00981
0.3068	-0.000729											0.3068	23.0973	19.7993	16.5117	13.206	9.88586	6.60406	3.30694	0.00502
0.307	0.01364											0.307	23.1117	19.7983	16.5165	13.1926	9.88682	6.58777	3.30885	-0.00456
0.3072	-0.00169											0.3072	23.1136	19.7945	16.5069	13.1974	9.88107	6.58011	3.2849	0.01651
0.3074	-0.00935											0.3074	23.106	19.8041	16.4974	13.1983	9.87724	6.5849	3.29257	0.00981
0.3076	-0.01031											0.3076	23.1146	19.8088	16.4964	13.1964	9.89448	6.58586	3.3031	-0.01031
0.3078	0.000229											0.3078	23.1156	19.8012	16.4715	13.1974	9.88394	6.58011	3.29257	-0.01223
0.308	-0.00552											0.308	23.1002	19.7916	16.5156	13.2002	9.88107	6.58299	3.2849	0.01651
0.3082	0.0031											0.3082	23.0763	19.8098	16.483	13.1878	9.89065	6.5964	3.30023	-0.00935
0.3084	-0.000729											0.3084	23.0945	19.8002	16.4954	13.1993	9.88299	6.61268	3.29448	-0.01414
0.3086	-0.0036											0.3086	23.0993	19.7926	16.4964	13.1964	9.88682	6.60023	3.29735	0.00981
0.3088	0.00789											0.3088	23.0916	19.8002	16.5012	13.1859	9.88777	6.60215	3.30406	-0.01318
0.309	0.01077											0.309	23.083	19.783	16.5309	13.1964	9.90215	6.60119	3.2849	-0.02851
0.3092	0.02322											0.3092	23.0964	19.8088	16.5022	13.183	9.88777	6.60119	3.29352	0.0031
0.3094	0.01077											0.3094	23.0935	19.8079	16.5117	13.1935	9.91077	6.59735	3.30598	-0.01797
0.3096	0.01172											0.3096	23.1022	19.7906	16.5127	13.1983	9.9146	6.59065	3.2964	-0.01031
0.3098	0.0031											0.3098	23.0772	19.806	16.505	13.182	9.90694	6.59544	3.30694	0.02418
0.31	0.00981											0.31	23.0753	19.7983	16.5127	13.1964	9.91268	6.60694	3.30789	0.01364
0.3102	-0.03043											0.3102	23.0954	19.7983	16.5127	13.2203	9.90023	6.58969	3.2964	-0.00839
0.3104	0.02897											0.3104	23.0897	19.7801	16.4916	13.2021	9.88777	6.6031	3.30981	-0.0036
0.3106	0.00502											0.3106	23.0839	19.7811	16.5012	13.2127	9.92035	6.59257	3.30694	0.01077
0.3108	0.00119											0.3108	23.0849	19.7811	16.5175	13.1954	9.88682	6.59448	3.29257	0.00598
0.311	-0.000729											0.311	23.0983	19.7906	16.5022	13.2031	9.90023	6.58969	3.29257	0.01939
0.3112	0.03472											0.3112	23.0791	19.7993	16.4868	13.2079	9.91077	6.5849	3.31172	-0.00743
0.3114	-0.00265											0.3114	23.0993	19.7935	16.4935	13.2271	9.90406	6.58394	3.29352	-0.0036
0.3116	0.01364											0.3116	23.0887	19.7926	16.4916	13.2127	9.90023	6.59257	3.29448	0.02131
0.3118	0.01077											0.3118	23.083	19.7945	16.505	13.2012	9.90598	6.6031	3.29352	-0.00169
0.312	0.04238											0.312	23.1002	19.7983	16.4801	13.1839	9.8964	6.58394	3.29735	-0.0036
0.3122	0.01939											0.3122	23.0954	19.7792	16.506	13.1926	9.90598	6.5734	3.30119	0.01747
0.3124	-0.00552											0.3124	23.0973	19.7935	16.5079	13.1964	9.89544	6.58586	3.29831	0.00981
0.3126	-0.02276											0.3126	23.0753	19.8079	16.4954	13.206	9.88682	6.59735	3.27819	0.00502
0.3128	-0.00743											0.3128	23.1251	19.8012	16.4772	13.1763	9.88682	6.61843	3.29161	-0.00456
0.313	0.00598											0.313	23.0907	19.7964	16.5002	13.1878	9.89257	6.5964	3.28873	0.01651
0.3132	-0.01414											0.3132	23.106	19.8213	16.4878	13.182	9.88873	6.61172	3.28586	-0.01031
0.3134	0.01077											0.3134	23.0945	19.8069	16.505	13.1715	9.89065	6.59257	3.28203	-0.000729
0.3136	0.01747											0.3136	23.0705	19.8022	16.5261	13.2031	9.88011	6.59161	3.28682	-0.00743
0.3138	-0.01318											0.3138	23.083	19.8108	16.5232	13.1868	9.88203	6.60215	3.28873	-0.00552
0.314	0.02322											0.314	23.0734	19.8156	16.5108	13.1906	9.90789	6.6031	3.29831	-0.0036
0.3142	0.0146											0.3142	23.0839	19.8069	16.5002	13.1906	9.88394	6.60885	3.28969	-0.00935
0.3144	0.01077											0.3144	23.0811	19.8108	16.5204	13.1906	9.88107	6.59448	3.29257	-0.01318
0.3146	0.00215											0.3146	23.1041	19.7897	16.5175	13.1916	9.89831	6.59065	3.29448	-0.01893
0.3148	0.0328											0.3148	23.0926	19.7772	16.4849	13.1916	9.92035	6.58394	3.29161	-0.0036
0.315	0.03184											0.315	23.0638	19.8002	16.5184	13.1859	9.91364	6.60119	3.30981	0.01077
0.3152	0.04238											0.3152	23.0763	19.7839	16.5223	13.1926	9.92131	6.60023	3.30981	0.01651
0.3154	0.0031											0.3154	23.105	19.7926	16.4868	13.1935	9.92514	6.58394	3.27915	0.00502
0.3156	0.03376											0.3156	23.0801	19.7811	16.5022	13.2079	9.91268	6.58873	3.3031	-0.01701
0.3158	0.000229											0.3158	23.0897	19.8012	16.5136	13.2088	9.88682	6.63663	3.32035	0.01364
0.316	-0.03234											0.316	23.0964	19.7983	16.4753	13.1974	9.89735	6.57628	3.29352	-0.01701
0.3162	0.01077											0.3162	23.106	19.7926	16.4945	13.2127	9.91939	6.59927	3.29257	0.02322
0.3164	-0.01031											0.3164	23.0983	19.7906	16.4945	13.1974	9.89831	6.59257	3.29735	0.01172
0.3166	0.00598											0.3166	23.1146	19.7849	16.482	13.1954	9.8964	6.59735	3.28299	0.01939
0.3168	-0.01031											0.3168	23.0907	19.7983	16.4744	13.1983	9.90023	6.55424	3.2964	0.00119
0.317	-0.02564											0.317	23.1079	19.7897	16.4629	13.1974	9.89161	6.60502	3.28394	0.0031
0.3172	-0.01223											0.3172	23.1242	19.8002	16.4926	13.1945	9.88682	6.57532	3.29161	0.0031
0.3174	-0.01606											0.3174	23.106	19.7926	16.5002	13.1887	9.90023	6.58011	3.30023	0.00981
0.3176	-0.00169											0.3176	23.0973	19.7974	16.4744	13.1887	9.8734	6.58682	3.28011	-0.000729
0.3178	-0.00265											0.3178	23.1002	19.806	16.5088	13.1868	9.89448	6.60406	3.29448	0.00885
0.318	-0.00552											0.318	23.0945	19.8031	16.4744	13.182	9.89065	6.60119	3.2849	-0.01701
0.3182	-0.00839											0.3182	23.083	19.805	16.5079	13.1906	9.89161	6.61939	3.27436	-0.01031
0.3184	0.0031											0.3184	23.1002	19.7906	16.5194	13.183	9.89161	6.62705	3.29257	-0.0036
0.3186	0.01172											0.3186	23.0916	19.8012	16.5088	13.182	9.89544	6.59831	3.28969	-0.05917
0.3188	0.000229											0.3188	23.1146	19.8012	16.5079	13.1993	9.90406	6.61556	3.2734	0.00981
0.319	0.00789											0.319	23.0772	19.8079	16.4974	13.1945	9.89257	6.60023	3.28586	0.0031
0.3192	-0.00839											0.3192	23.0696	19.7897	16.505	13.1916	9.89831	6.61077	3.29544	-0.02276
0.3194	0.00502											0.3194	23.0935	19.8088	16.5012	13.2002	9.89161	6.60981	3.28586	-0.00743
0.3196	0.01747											0.3196	23.0849	19.7849	16.5079	13.2021	9.89927	6.61077	3.29544	-0.01223
0.3198	0.02993											0.3198	23.0782	19.805	16.4993	13.2203	9.90023	6.61556	3.29831	-0.0036
0.32	0.01843											0.32	23.0973	19.7906	16.4954	13.1993	9.88777	6.59831	3.30981	-0.00265
0.3202	0.04334											0.3202	23.082	19.7753	16.5079	13.206	9.89735	6.60119	3.29831	0.00789
0.3204	-0.00743											0.3204	23.0916	19.7954	16.5041	13.2203	9.9261	6.59448	3.30502	0.01268
0.3206	0.01556											0.3206	23.0916	19.7945	16.5022	13.1897	9.88969	6.59831	3.28873	0.01843
0.3208	0.0146											0.3208	23.0945	19.7839	16.4744	13.1926	9.92993	6.58777	3.3031	-0.00552
0.321	0.01172											0.321	23.0993	19.7772	16.4878	13.2271	9.90789	6.58394	3.31747	0.00119
0.3212	-0.03713											0.3212	23.1022	19.7801	16.4897	13.2031	9.88873	6.59831	3.30789	0.00789
0.3214	-0.00456											0.3214	23.0993	19.7859	16.4906	13.2146	9.89927	6.5964	3.31651	0.00502
0.3216	-0.01701											0.3216	23.0945	19.8022	16.4859	13.205	9.89448	6.60406	3.30215	-0.01797
0.3218	-0.01989											0.3218	23.1069	19.7983	16.5136	13.2031	9.88203	6.57053	3.28682	0.01747
0.322	-0.06204											0.322	23.1079	19.7964	16.4753	13.1983	9.88107	6.59065	3.30598	0.00119
0.3222	-0.00743											0.3222	23.1012	19.8098	16.5194	13.1878	9.89065	6.6031	3.27915	-0.01031
0.3224	-0.00456											0.3224	23.1089	19.8079	16.4897	13.1791	9.89448	6.5964	3.28203	-0.01318
0.3226	0.00598											0.3226	23.105	19.7964	16.4811	13.1993	9.89448	6.58203	3.28969	-0.00743
0.3228	-0.01797											0.3228	23.105	19.8041	16.4906	13.1954	9.87819	6.5964	3.30502	0.00789
0.323	-0.00552											0.323	23.1136	19.8175	16.5002	13.1878	9.89544	6.6146	3.30023	-0.01701
0.3232	0.00981											0.3232	23.1041	19.8022	16.4964	13.1906	9.89927	6.61843	3.30981	-0.01318
0.3234	-0.00743											0.3234	23.0705	19.7983	16.483	13.1878	9.87436	6.58107	3.27915	-0.00743
0.3236	-0.01031											0.3236	23.0839	19.8069	16.506	13.1878	9.88586	6.6261	3.28299	-0.01414
0.3238	0.01556											0.3238	23.0926	19.8031	16.5232	13.1993	9.90502	6.60502	3.28969	-0.01414
0.324	0.00406											0.324	23.1175	19.7878	16.5156	13.1983	9.8849	6.61268	3.28299	-0.01797
0.3242	-0.00169											0.3242	23.0964	19.7926	16.4906	13.1906	9.91172	6.60789	3.31077	-0.0151
0.3244	0.00789											0.3244	23.0839	19.7868	16.5002	13.2108	9.90215	6.62035	3.28394	-0.01893
0.3246	0.01843											0.3246	23.0715	19.8022	16.5184	13.2175	9.89831	6.60885	3.29927	-0.00552
0.3248	0.000229											0.3248	23.0945	19.7916	16.529	13.2088	9.88777	6.59257	3.30694	-0.00265
0.325	-0.01223											0.325	23.1117	19.7859	16.4926	13.2108	9.90119	6.59544	3.29352	-0.01031
0.3252	0.000229											0.3252	23.0763	19.7916	16.5117	13.2175	9.90502	6.60023	3.29448	-0.02468
0.3254	0.00215											0.3254	23.1002	19.7897	16.4926	13.2127	9.89065	6.5849	3.30789	0.00502
0.3256	-0.0036											0.3256	23.1022	19.806	16.5022	13.1897	9.89927	6.58586	3.29735	0.00789
0.3258	0.00598											0.3258	23.0801	19.783	16.5031	13.2069	9.9146	6.60215	3.29257	-0.00648
0.326	0.00598											0.326	23.0772	19.7734	16.4782	13.2309	9.90406	6.58107	3.30694	-0.00935
0.3262	-0.0036											0.3262	23.1318	19.7868	16.4782	13.1926	9.88299	6.58107	3.30215	0.00406
0.3264	0.00406											0.3264	23.0945	19.7887	16.4772	13.2184	9.90502	6.58203	3.30981	0.000229
0.3266	-0.03809											0.3266	23.1012	19.7954	16.4926	13.1878	9.88107	6.57819	3.30789	-0.0036
0.3268	0.000229											0.3268	23.1165	19.7906	16.483	13.1964	9.88969	6.56382	3.30981	-0.01127
0.327	0.0146											0.327	23.1012	19.8108	16.4792	13.1926	9.89065	6.60981	3.31172	-0.00935
0.3272	-0.00456											0.3272	23.0935	19.7974	16.506	13.1801	9.88873	6.62418	3.30119	-0.00552
0.3274	-0.00169											0.3274	23.0839	19.8088	16.5136	13.1916	9.89352	6.59544	3.29065	-0.0151
0.3276	-0.00552											0.3276	23.0772	19.8127	16.4801	13.1878	9.89257	6.58299	3.29927	-0.0151
0.3278	-0.00169											0.3278	23.0983	19.8041	16.5146	13.1926	9.88873	6.60789	3.27532	-0.02085
0.328	-0.000729											0.328	23.1242	19.805	16.4916	13.1897	9.8849	6.63376	3.30215	0.000229
0.3282	0.00598											0.3282	23.105	19.8002	16.5098	13.1926	9.8849	6.61651	3.30598	-0.02181
0.3284	-0.00169											0.3284	23.0677	19.8194	16.5204	13.1935	9.89448	6.57724	3.29352	0.00981
0.3286	0.00885											0.3286	23.1012	19.8098	16.5165	13.1954	9.88299	6.60885	3.28777	-0.01414
0.3288	0.01843											0.3288	23.0638	19.8041	16.5041	13.1849	9.88873	6.62514	3.30406	-0.01893
0.329	0.00981											0.329	23.1089	19.8098	16.5041	13.1926	9.90406	6.60406	3.30119	0.01364
0.3292	0.02226											0.3292	23.0897	19.8184	16.5184	13.2069	9.89065	6.58586	3.29927	-0.01223
0.3294	0.01077											0.3294	23.0734	19.7849	16.5088	13.1897	9.90215	6.61077	3.30598	-0.01414
0.3296	0.00119											0.3296	23.0878	19.8012	16.5146	13.2031	9.90502	6.60119	3.30598	0.02705
0.3298	-0.00456											0.3298	23.0849	19.7859	16.5041	13.2012	9.91651	6.58299	3.30789	-0.00169
0.33	-0.00169											0.33	23.0791	19.7916	16.505	13.2232	9.91364	6.58107	3.30023	-0.00552
0.3302	-0.01127											0.3302	23.082	19.7926	16.5002	13.2117	9.89544	6.59831	3.31268	-0.01031
0.3304	0.02131											0.3304	23.0916	19.783	16.5108	13.205	9.88682	6.59065	3.30502	-0.01797
0.3306	-0.00839											0.3306	23.0868	19.7887	16.4935	13.2117	9.91939	6.58682	3.31651	0.00406
0.3308	0.00981											0.3308	23.0916	19.7906	16.483	13.2117	9.88107	6.58203	3.30694	-0.01797
0.331	-0.0151											0.331	23.0859	19.7926	16.5012	13.2041	9.88777	6.58203	3.29161	0.0146
0.3312	0.00215											0.3312	23.0935	19.7906	16.5041	13.205	9.90789	6.57915	3.28682	0.0328
0.3314	-0.00456											0.3314	23.0907	19.8002	16.5041	13.1926	9.90598	6.60215	3.29161	-0.01414
0.3316	0.01077											0.3316	23.1079	19.7906	16.4782	13.1791	9.89831	6.58586	3.30119	0.00885
0.3318	0.00502											0.3318	23.0859	19.8069	16.5079	13.1753	9.90598	6.5734	3.30406	0.00215
0.332	0.00694											0.332	23.0907	19.8022	16.4954	13.1935	9.90406	6.5964	3.28682	0.00981
0.3322	-0.00648											0.3322	23.0839	19.7974	16.505	13.1859	9.88011	6.60981	3.29257	0.00598
0.3324	-0.02181											0.3324	23.0849	19.8079	16.4868	13.1983	9.8849	6.61268	3.28777	-0.00935
0.3326	-0.00648											0.3326	23.1146	19.8146	16.5088	13.1887	9.88873	6.59161	3.28777	0.00598
0.3328	0.01556											0.3328	23.0973	19.7878	16.5088	13.1916	9.90023	6.59544	3.28107	0.00598
0.333	-0.01127											0.333	23.0887	19.8088	16.5098	13.1916	9.88107	6.62514	3.29352	-0.01127
0.3332	-0.01318											0.3332	23.0849	19.8002	16.5213	13.1906	9.8849	6.58394	3.28299	-0.00552
0.3334	0.05388											0.3334	23.0791	19.7974	16.5213	13.2012	9.91268	6.60502	3.28394	-0.00169
0.3336	0.01939											0.3336	23.0973	19.806	16.5146	13.1916	9.9031	6.62035	3.28682	-0.00839
0.3338	-0.0036											0.3338	23.0945	19.8098	16.4868	13.1868	9.90406	6.61939	3.29735	-0.01031
0.334	0.02418											0.334	23.0782	19.8079	16.5223	13.2041	9.90598	6.58586	3.30598	-0.0036
0.3342	0.03184											0.3342	23.0983	19.806	16.5098	13.2136	9.88299	6.61172	3.29352	-0.01127
0.3344	0.00502											0.3344	23.105	19.8088	16.4926	13.1974	9.90502	6.61843	3.29831	0.00119
0.3346	0.03376											0.3346	23.0849	19.7897	16.5088	13.2031	9.91268	6.6261	3.29544	-0.00169
0.3348	0.01364											0.3348	23.082	19.7887	16.5108	13.2031	9.92801	6.6031	3.30789	-0.01414
0.335	0.0146											0.335	23.083	19.7801	16.4974	13.2012	9.91747	6.59065	3.28394	-0.00648
0.3352	0.00119											0.3352	23.106	19.806	16.5012	13.1964	9.91268	6.58682	3.29831	-0.01606
0.3354	0.01364											0.3354	23.0868	19.7686	16.505	13.1993	9.9261	6.58682	3.3031	0.00119
0.3356	0.01651											0.3356	23.0715	19.782	16.4849	13.2146	9.92131	6.58777	3.30119	0.01651
0.3358	0.01939											0.3358	23.0954	19.7906	16.4859	13.2136	9.89831	6.57532	3.3031	0.00598
0.336	-0.0266											0.336	23.0993	19.7945	16.5002	13.1897	9.89448	6.5964	3.29448	0.01077
0.3362	-0.01127											0.3362	23.0993	19.7782	16.5098	13.1964	9.91077	6.58873	3.29735	-0.02468
0.3364	-0.00935											0.3364	23.1184	19.7868	16.4763	13.1916	9.89257	6.61939	3.29831	0.02801
0.3366	0.01172											0.3366	23.0935	19.7935	16.4935	13.205	9.8964	6.60502	3.31268	0.02801
0.3368	-0.02276											0.3368	23.0868	19.7954	16.5041	13.1935	9.89352	6.59065	3.28682	-0.00743
0.337	-0.01127											0.337	23.1232	19.8002	16.529	13.1954	9.88682	6.58873	3.29161	0.01939
0.3372	-0.00648											0.3372	23.128	19.8041	16.5098	13.1945	9.8849	6.61077	3.28299	0.0146
0.3374	-0.00552											0.3374	23.1223	19.7964	16.4849	13.1868	9.89065	6.63567	3.29257	0.00406
0.3376	-0.00935											0.3376	23.1165	19.8098	16.4983	13.1868	9.89735	6.63472	3.2734	-0.02851
0.3378	0.00502											0.3378	23.1117	19.8079	16.482	13.1868	9.88777	6.60789	3.30119	-0.01414
0.338	-0.00456											0.338	23.1031	19.7945	16.4983	13.1926	9.89448	6.6031	3.2734	-0.00935
0.3382	-0.00552											0.3382	23.0705	19.8088	16.5108	13.1878	9.89927	6.59161	3.27915	-0.00935
0.3384	0.00598											0.3384	23.0878	19.8012	16.4993	13.1897	9.89831	6.57245	3.29065	-0.03043
0.3386	0.01268											0.3386	23.0887	19.7983	16.4859	13.2041	9.89927	6.61747	3.29735	0.00406
0.3388	-0.00265											0.3388	23.0916	19.7897	16.5022	13.1974	9.90598	6.59448	3.28969	0.00789
0.339	0.01364											0.339	23.0839	19.7772	16.5242	13.2098	9.90215	6.62705	3.29065	-0.01893
0.3392	0.00502											0.3392	23.1002	19.7792	16.5012	13.1935	9.91747	6.60598	3.30119	-0.00265
0.3394	-0.000729											0.3394	23.0993	19.7993	16.4983	13.1983	9.90502	6.59352	3.3031	-0.00169
0.3396	0.01172											0.3396	23.1012	19.7734	16.5031	13.1974	9.90119	6.5849	3.29448	-0.01414
0.3398	0.03088											0.3398	23.0839	19.7849	16.4974	13.2002	9.89927	6.59831	3.3031	0.00119
0.34	0.00502											0.34	23.0907	19.7954	16.5022	13.1839	9.89448	6.61843	3.30215	0.02035
0.3402	0.01747											0.3402	23.0878	19.7926	16.4964	13.2012	9.89927	6.58777	3.29352	0.000229
0.3404	-0.02181											0.3404	23.1002	19.782	16.4926	13.2108	9.92131	6.5964	3.30215	0.00119
0.3406	0.02322											0.3406	23.0926	19.7954	16.4964	13.1916	9.88682	6.59161	3.28777	-0.00648
0.3408	-0.01797											0.3408	23.1022	19.7772	16.5041	13.2108	9.91268	6.59065	3.29448	0.01651
0.341	-0.00935											0.341	23.106	19.7935	16.4897	13.1887	9.90215	6.59257	3.3031	0.0146
0.3412	-0.01127											0.3412	23.0926	19.7916	16.4792	13.2127	9.88107	6.59352	3.30789	-0.01223
0.3414	0.01077											0.3414	23.106	19.8069	16.4868	13.2041	9.88203	6.59448	3.29544	-0.00839
0.3416	-0.02468											0.3416	23.105	19.7993	16.5117	13.1993	9.88682	6.59352	3.28107	0.00119
0.3418	-0.02468											0.3418	23.0897	19.7954	16.4897	13.1954	9.88011	6.60885	3.28299	-0.00552
0.342	-0.00265											0.342	23.106	19.7906	16.4792	13.1897	9.88586	6.60598	3.28394	-0.01989
0.3422	0.01077											0.3422	23.1232	19.8127	16.4926	13.1868	9.89161	6.59927	3.30215	-0.000729
0.3424	-0.0036											0.3424	23.1098	19.7935	16.5261	13.1724	9.90598	6.60789	3.27532	0.0031
0.3426	-0.00935											0.3426	23.0926	19.7906	16.4954	13.1983	9.87724	6.62035	3.28394	-0.01414
0.3428	-0.01797											0.3428	23.0954	19.827	16.5165	13.1935	9.87724	6.59448	3.29161	-0.01797
0.343	0.02705											0.343	23.0763	19.7993	16.4935	13.1801	9.8964	6.60406	3.29448	-0.00169
0.3432	0.00885											0.3432	23.0897	19.8022	16.4993	13.205	9.91077	6.62801	3.28969	-0.01989
0.3434	-0.02276											0.3434	23.0878	19.8136	16.5184	13.1906	9.87628	6.61077	3.28682	-0.01318
0.3436	0.01364											0.3436	23.0638	19.7993	16.5175	13.183	9.9031	6.60502	3.29257	-0.01606
0.3438	0.01843											0.3438	23.0849	19.7734	16.5002	13.2136	9.89831	6.57724	3.28777	-0.01127
0.344	-0.00935											0.344	23.0705	19.7974	16.5031	13.1993	9.9031	6.58777	3.28682	-0.00839
0.3442	0.02131											0.3442	23.0715	19.7945	16.5194	13.1897	9.90023	6.58011	3.30694	-0.00648
0.3444	-0.01318											0.3444	23.0801	19.782	16.5031	13.2127	9.91268	6.59448	3.29831	-0.01031
0.3446	-0.00648											0.3446	23.0935	19.7887	16.4744	13.2041	9.88011	6.60694	3.30789	-0.01989
0.3448	0.00119											0.3448	23.1213	19.8012	16.5079	13.2088	9.89352	6.63951	3.30502	-0.000729
0.345	0.00119											0.345	23.0926	19.7935	16.5079	13.2156	9.90406	6.6031	3.30789	0.02131
0.3452	0.00406											0.3452	23.082	19.7724	16.4945	13.2165	9.9146	6.58299	3.3146	0.02322
0.3454	0.02035											0.3454	23.1012	19.806	16.4964	13.2213	9.90023	6.59065	3.30406	0.00406
0.3456	-0.03426											0.3456	23.0964	19.7811	16.4744	13.2146	9.89927	6.59257	3.29927	-0.01127
0.3458	-0.00456											0.3458	23.0954	19.7906	16.4724	13.1954	9.89448	6.57819	3.30502	0.02897
0.346	0.00981											0.346	23.1098	19.7926	16.506	13.2108	9.89927	6.60598	3.30215	-0.01127
0.3462	-0.02085											0.3462	23.106	19.8079	16.5069	13.1964	9.88682	6.60694	3.30406	0.00598
0.3464	-0.02947											0.3464	23.0916	19.7993	16.5223	13.2021	9.89448	6.57724	3.29544	0.02514
0.3466	-0.01318											0.3466	23.105	19.7974	16.5184	13.1791	9.87915	6.58107	3.28394	-0.00935
0.3468	0.01172											0.3468	23.0926	19.8079	16.5223	13.1849	9.89065	6.61268	3.29927	-0.0151
0.347	-0.00265											0.347	23.0811	19.806	16.5088	13.1964	9.89161	6.59161	3.29352	-0.04001
0.3472	-0.02372											0.3472	23.0849	19.805	16.4868	13.1849	9.89831	6.60598	3.2964	-0.00552
0.3474	-0.01031											0.3474	23.0964	19.8088	16.4801	13.1868	9.89544	6.60406	3.28011	0.02226
0.3476	0.00215											0.3476	23.0935	19.8012	16.5347	13.1945	9.87628	6.59831	3.2964	-0.01031
0.3478	-0.01318											0.3478	23.0782	19.7974	16.4782	13.1993	9.89735	6.61077	3.29352	-0.0151
0.348	0.00119											0.348	23.0859	19.8127	16.5232	13.1859	9.89448	6.59257	3.30215	-0.01797
0.3482	0.01651											0.3482	23.1022	19.8108	16.5194	13.1983	9.88394	6.58394	3.29065	0.00406
0.3484	0.00215											0.3484	23.0907	19.7964	16.5069	13.2021	9.89352	6.60406	3.29161	-0.02468
0.3486	0.00885											0.3486	23.0552	19.8117	16.505	13.1906	9.8964	6.60981	3.28299	-0.01893
0.3488	0.01077											0.3488	23.1098	19.806	16.5136	13.1983	9.89735	6.59065	3.29448	-0.000729
0.349	0.01651											0.349	23.1002	19.8041	16.5165	13.1954	9.89448	6.5849	3.31268	-0.02181
0.3492	0.0146											0.3492	23.0753	19.7849	16.5069	13.2136	9.89735	6.61077	3.30119	-0.0266
0.3494	0.03088											0.3494	23.0753	19.782	16.5022	13.2108	9.88682	6.59544	3.30023	0.01939
0.3496	0.00694											0.3496	23.0657	19.8022	16.5069	13.2079	9.8964	6.58203	3.31747	-0.00935
0.3498	-0.01893											0.3498	23.0801	19.783	16.4926	13.2088	9.90598	6.59065	3.30215	-0.01318
0.35	0.01364											0.35	23.0945	19.7926	16.4993	13.2242	9.89544	6.59352	3.3031	0.01747
0.3502	0.03567											0.3502	23.0791	19.8012	16.5098	13.1974	9.89257	6.57724	3.31651	0.0328
0.3504	0.01939											0.3504	23.0964	19.8002	16.4868	13.2079	9.90406	6.59161	3.30119	0.02705
0.3506	-0.00935											0.3506	23.0907	19.7849	16.5031	13.2079	9.89065	6.58969	3.31077	0.01843
0.3508	0.01747											0.3508	23.0993	19.8002	16.4954	13.2098	9.90406	6.58969	3.31077	0.01651
0.351	0.00789											0.351	23.1012	19.805	16.4811	13.1993	9.8849	6.58969	3.30023	-0.02085
0.3512	-0.0151											0.3512	23.1069	19.7964	16.482	13.1906	9.88969	6.58873	3.28107	0.0031
0.3514	-0.02181											0.3514	23.0973	19.7954	16.4935	13.1859	9.89735	6.58011	3.29161	0.03376
0.3516	-0.01318											0.3516	23.0868	19.8041	16.5108	13.183	9.89352	6.59735	3.28969	-0.01989
0.3518	-0.00935											0.3518	23.1117	19.8108	16.5242	13.1801	9.89352	6.59927	3.29448	0.02514
0.352	-0.02755											0.352	23.105	19.7945	16.4811	13.1935	9.89352	6.58682	3.29352	-0.0036
0.3522	-0.02947											0.3522	23.1012	19.8204	16.5136	13.1935	9.8849	6.58203	3.2849	-0.01893
0.3524	-0.0266											0.3524	23.1184	19.8184	16.5175	13.2079	9.88203	6.5849	3.30023	-0.00648
0.3526	0.02897											0.3526	23.0954	19.7993	16.4897	13.1906	9.89161	6.61172	3.29448	-0.02276
0.3528	0.00598											0.3528	23.0772	19.7926	16.4926	13.1935	9.90215	6.61556	3.28394	-0.00456
0.353	-0.01414											0.353	23.0916	19.8041	16.4839	13.1954	9.88586	6.58682	3.29352	-0.01318
0.3532	0.0031											0.3532	23.0782	19.7935	16.4935	13.1964	9.89065	6.61651	3.29544	-0.01223
0.3534	0.00981											0.3534	23.0782	19.8031	16.4926	13.2079	9.90406	6.59352	3.2849	-0.00552
0.3536	0.00502											0.3536	23.083	19.8088	16.5175	13.1935	9.90215	6.59161	3.30215	-0.000729
0.3538	0.0261											0.3538	23.0945	19.7926	16.5175	13.1897	9.89831	6.58586	3.30789	-0.00935
0.354	-0.03234											0.354	23.0973	19.8022	16.5165	13.2002	9.90598	6.59257	3.29065	-0.01318
0.3542	0.02226											0.3542	23.0945	19.7715	16.4906	13.2165	9.90789	6.59831	3.29927	0.01077
0.3544	0.02035											0.3544	23.082	19.7801	16.5184	13.1974	9.90406	6.58682	3.32131	-0.00648
0.3546	0.00215											0.3546	23.0763	19.7926	16.5127	13.2108	9.90981	6.58299	3.29257	0.00981
0.3548	-0.04288											0.3548	23.0753	19.782	16.4801	13.2223	9.90406	6.57245	3.30502	0.01939
0.355	-0.01223											0.355	23.0993	19.783	16.4897	13.2079	9.90215	6.60502	3.30694	0.01268
0.3552	-0.00648											0.3552	23.1041	19.7993	16.4935	13.2146	9.89544	6.59065	3.28682	0.01364
0.3554	-0.02564											0.3554	23.0801	19.7839	16.4696	13.1964	9.90694	6.5849	3.32131	0.00981
0.3556	0.01939											0.3556	23.1117	19.7868	16.5088	13.1945	9.90789	6.61077	3.30502	0.0146
0.3558	0.00215											0.3558	23.0973	19.7878	16.4993	13.2098	9.90598	6.58873	3.28394	0.01172
0.356	-0.0151											0.356	23.0839	19.7868	16.4734	13.1926	9.88682	6.57532	3.28107	0.02131
0.3562	-0.01606											0.3562	23.1251	19.7926	16.4744	13.1791	9.89448	6.59927	3.30406	0.0031
0.3564	0.0261											0.3564	23.105	19.782	16.4811	13.1906	9.88394	6.59065	3.29544	0.000229
0.3566	-0.02276											0.3566	23.0935	19.805	16.4849	13.1993	9.90981	6.58969	3.30215	-0.01893
0.3568	-0.01127											0.3568	23.1136	19.8041	16.4657	13.1763	9.88873	6.61939	3.29544	-0.00552
0.357	0.000229											0.357	23.0983	19.7974	16.4906	13.1791	9.88107	6.58969	3.27245	-0.01414
0.3572	0.01843											0.3572	23.106	19.8041	16.5108	13.1983	9.88299	6.58586	3.28011	-0.01893
0.3574	-0.00456											0.3574	23.1012	19.7993	16.4945	13.1859	9.88873	6.5964	3.28203	-0.01318
0.3576	-0.02372											0.3576	23.0868	19.8127	16.4897	13.1868	9.89448	6.60215	3.28394	0.00598
0.3578	0.0146											0.3578	23.0983	19.7974	16.5069	13.1906	9.88586	6.58203	3.28107	-0.00265
0.358	-0.000729											0.358	23.1184	19.7945	16.4974	13.1926	9.90119	6.58873	3.29544	-0.00456
0.3582	0.00789											0.3582	23.0935	19.7887	16.5002	13.1868	9.89352	6.61077	3.29831	-0.02468
0.3584	0.00406											0.3584	23.0619	19.8002	16.5098	13.1954	9.90598	6.62514	3.2849	-0.00169
0.3586	0.01364											0.3586	23.1108	19.7983	16.5204	13.2031	9.9031	6.60215	3.29257	-0.0151
0.3588	0.01268											0.3588	23.0715	19.8022	16.4935	13.1926	9.90502	6.60502	3.30981	-0.03713
0.359	-0.000729											0.359	23.1031	19.7964	16.5069	13.2079	9.90502	6.59448	3.30023	-0.00456
0.3592	0.01364											0.3592	23.1012	19.8175	16.5117	13.2098	9.90789	6.59831	3.29831	0.00119
0.3594	-0.0036											0.3594	23.0849	19.7811	16.5031	13.2002	9.91939	6.5964	3.30215	-0.00456
0.3596	0.00981											0.3596	23.0753	19.7916	16.5022	13.1897	9.90023	6.60598	3.29831	-0.00169
0.3598	0.00789											0.3598	23.1002	19.8108	16.4954	13.1868	9.8964	6.60789	3.3031	0.000229
0.36	-0.01031											0.36	23.0926	19.7878	16.4964	13.1964	9.91172	6.58299	3.29257	-0.00935
0.3602	-0.03426											0.3602	23.0983	19.7887	16.4887	13.2175	9.91077	6.60023	3.30023	-0.00456
0.3604	-0.00265											0.3604	23.0993	19.7801	16.4926	13.1887	9.88969	6.59448	3.30119	-0.00743
0.3606	-0.01127											0.3606	23.1002	19.7782	16.4849	13.2165	9.91172	6.59257	3.30694	-0.01127
0.3608	-0.0151											0.3608	23.0983	19.7792	16.482	13.1906	9.89352	6.59257	3.28873	0.000229
0.361	-0.01701											0.361	23.0983	19.7926	16.5041	13.1801	9.89257	6.58873	3.28299	-0.000729
0.3612	0.01172											0.3612	23.1022	19.8079	16.5022	13.1916	9.89831	6.59735	3.28873	0.00406
0.3614	-0.00839											0.3614	23.0993	19.8022	16.5002	13.1887	9.88777	6.5964	3.27436	-0.00265
0.3616	0.000229											0.3616	23.1136	19.7983	16.4705	13.1887	9.88299	6.60406	3.28394	0.00215
0.3618	0.00885											0.3618	23.1089	19.7974	16.4964	13.1849	9.88394	6.59352	3.29544	-0.00839
0.362	-0.01318											0.362	23.0897	19.8146	16.4878	13.1887	9.89544	6.60119	3.29544	0.00215
0.3622	0.0443											0.3622	23.083	19.7897	16.5127	13.182	9.88873	6.60981	3.30215	-0.00456
0.3624	-0.0036											0.3624	23.0926	19.7916	16.506	13.1916	9.89735	6.60502	3.28394	-0.01318
0.3626	-0.01989											0.3626	23.0973	19.8232	16.4849	13.1926	9.88969	6.58682	3.28969	0.00119
0.3628	0.000229											0.3628	23.1146	19.8127	16.505	13.1954	9.89544	6.59927	3.28394	-0.00265
0.363	0.01556											0.363	23.0945	19.7916	16.5098	13.1954	9.89352	6.60694	3.28203	-0.02085
0.3632	0.00885											0.3632	23.0763	19.829	16.5012	13.1897	9.89448	6.61268	3.28682	-0.00169
0.3634	0.01172											0.3634	23.0791	19.8012	16.5041	13.1916	9.90885	6.60023	3.30694	-0.02276
0.3636	0.00215											0.3636	23.0926	19.7859	16.4926	13.2041	9.91268	6.61077	3.28873	-0.01318
0.3638	-0.0151											0.3638	23.0945	19.7945	16.4878	13.2108	9.90023	6.61556	3.30502	-0.01031
0.364	-0.01223											0.364	23.0772	19.8117	16.5204	13.206	9.89735	6.60598	3.30502	-0.01031
0.3642	0.01077											0.3642	23.0907	19.7993	16.5127	13.2002	9.90406	6.60694	3.30598	-0.00935
0.3644	-0.01223											0.3644	23.1012	19.7993	16.4974	13.2098	9.89927	6.61747	3.29448	0.00789
0.3646	0.0146											0.3646	23.0916	19.7859	16.5041	13.1964	9.90406	6.58682	3.31556	0.00406
0.3648	0.02418											0.3648	23.0926	19.7906	16.5022	13.1945	9.91364	6.57724	3.3031	-0.00648
0.365	0.02705											0.365	23.0686	19.8041	16.4897	13.205	9.91268	6.58873	3.30598	-0.01127
0.3652	0.0146											0.3652	23.0897	19.7849	16.5194	13.2031	9.89161	6.59735	3.30598	-0.01797
0.3654	-0.01127											0.3654	23.105	19.7868	16.483	13.2127	9.90981	6.58299	3.29735	-0.02085
0.3656	0.0031											0.3656	23.0887	19.7868	16.4859	13.2108	9.88011	6.59544	3.30119	0.02993
0.3658	-0.000729											0.3658	23.1098	19.8041	16.5031	13.1983	9.88682	6.60215	3.30981	-0.00265
0.366	-0.02276											0.366	23.0973	19.8012	16.4868	13.1811	9.90885	6.58203	3.29257	0.01077
0.3662	-0.01031											0.3662	23.0916	19.8079	16.4782	13.206	9.88682	6.6031	3.28394	-0.01989
0.3664	-0.01031											0.3664	23.0954	19.8117	16.4801	13.1782	9.87053	6.60119	3.27053	0.000229
0.3666	0.00598											0.3666	23.0973	19.8069	16.4801	13.1849	9.88394	6.5849	3.27628	0.00598
0.3668	0.00406											0.3668	23.0811	19.806	16.483	13.1993	9.89161	6.59831	3.27915	0.01939
0.367	-0.01606											0.367	23.0993	19.8108	16.483	13.2002	9.88777	6.62131	3.28107	0.02131
0.3672	-0.02564											0.3672	23.0926	19.8108	16.528	13.1887	9.89065	6.59831	3.28777	0.00789
0.3674	-0.00743											0.3674	23.1108	19.8088	16.5213	13.1878	9.88394	6.58969	3.30215	-0.01318
0.3676	0.01651											0.3676	23.0945	19.7993	16.4974	13.2012	9.88107	6.58394	3.28107	-0.04192
0.3678	-0.00648											0.3678	23.0839	19.8136	16.5204	13.1974	9.8964	6.60023	3.29927	-0.04288
0.368	0.00885											0.368	23.0801	19.805	16.4954	13.1926	9.89161	6.61268	3.29065	0.00789
0.3682	0.0031											0.3682	23.0772	19.8136	16.4964	13.2031	9.90406	6.61747	3.28107	-0.02276
0.3684	0.01364											0.3684	23.0907	19.7993	16.5165	13.2012	9.89257	6.60789	3.30885	-0.0151
0.3686	0.0031											0.3686	23.0744	19.7935	16.5108	13.2021	9.89927	6.59257	3.30598	0.03472
0.3688	0.00119											0.3688	23.0868	19.7859	16.4993	13.2127	9.91268	6.61556	3.28969	-0.03618
0.369	0.02131											0.369	23.0744	19.7878	16.5098	13.2031	9.89448	6.58203	3.30981	-0.00935
0.3692	0.01172											0.3692	23.0916	19.7782	16.5108	13.205	9.91172	6.59065	3.30694	0.01747
0.3694	0.01939											0.3694	23.0983	19.806	16.4993	13.2127	9.90502	6.59257	3.30502	-0.00265
0.3696	0.01077											0.3696	23.0935	19.7897	16.5022	13.2127	9.89352	6.58969	3.3031	-0.02851
0.3698	0.01268											0.3698	23.0705	19.7897	16.4954	13.2232	9.88777	6.5734	3.30694	0.00502
0.37	0.02801											0.37	23.0887	19.7849	16.505	13.2088	9.89161	6.57819	3.31172	0.000229
0.3702	0.0328											0.3702	23.1002	19.7945	16.4906	13.1897	9.87819	6.60119	3.29448	-0.00265
0.3704	-0.02851											0.3704	23.0935	19.7935	16.4993	13.2108	9.90694	6.58299	3.30023	-0.00169
0.3706	0.02418											0.3706	23.1002	19.8098	16.483	13.1954	9.89161	6.58873	3.28969	0.01556
0.3708	-0.02947											0.3708	23.0973	19.7935	16.4926	13.2012	9.90023	6.58969	3.29831	0.02801
0.371	0.000229											0.371	23.0983	19.7964	16.5108	13.206	9.87532	6.58873	3.30502	0.0146
0.3712	-0.00743											0.3712	23.0935	19.7935	16.5136	13.1868	9.87915	6.58969	3.30023	0.000229
0.3714	-0.0151											0.3714	23.1098	19.8117	16.5194	13.1916	9.87628	6.60406	3.29927	0.0031
0.3716	-0.02468											0.3716	23.0935	19.805	16.506	13.1945	9.8849	6.58969	3.30502	0.03184
0.3718	-0.01127											0.3718	23.0954	19.8031	16.4935	13.1974	9.88682	6.59257	3.28586	-0.02276
0.372	-0.01701											0.372	23.0964	19.7993	16.5079	13.1686	9.87245	6.61364	3.30215	-0.00648
0.3722	-0.0036											0.3722	23.0973	19.8079	16.5117	13.2041	9.88299	6.62035	3.28299	0.01268
0.3724	0.02226											0.3724	23.0916	19.806	16.5156	13.1811	9.89831	6.61268	3.29065	0.01172
0.3726	0.00789											0.3726	23.0839	19.7839	16.5002	13.1887	9.90215	6.60502	3.29257	0.00694
0.3728	-0.00552											0.3728	23.1069	19.8012	16.5117	13.2031	9.88873	6.59544	3.29927	-0.01701
0.373	0.00694											0.373	23.0782	19.806	16.5184	13.1897	9.88394	6.63088	3.28777	-0.0036
0.3732	0.00981											0.3732	23.0954	19.7811	16.5194	13.1974	9.90502	6.58586	3.29257	-0.00169
0.3734	-0.02181											0.3734	23.0677	19.7945	16.5194	13.2079	9.89735	6.59544	3.30598	-0.0036
0.3736	0.01747											0.3736	23.0744	19.7993	16.5386	13.1935	9.89352	6.6261	3.30694	0.00406
0.3738	0.03663											0.3738	23.0878	19.7811	16.4974	13.205	9.91077	6.60694	3.29352	-0.000729
0.374	-0.01031											0.374	23.0657	19.7715	16.5175	13.206	9.91268	6.60023	3.29544	-0.00265
0.3742	0.03567											0.3742	23.0782	19.7744	16.5165	13.1916	9.88777	6.60023	3.31268	-0.000729
0.3744	0.01651											0.3744	23.0753	19.7667	16.4993	13.2108	9.90598	6.60694	3.30215	0.01268
0.3746	-0.00935											0.3746	23.082	19.7935	16.4801	13.2117	9.90215	6.59831	3.30119	-0.00839
0.3748	-0.02468											0.3748	23.1069	19.7839	16.4993	13.206	9.89735	6.58011	3.30215	0.0031
0.375	-0.01318											0.375	23.0887	19.7887	16.4993	13.206	9.88299	6.58682	3.30023	0.00789
0.3752	0.00215											0.3752	23.0801	19.7887	16.4868	13.2146	9.89065	6.59544	3.30981	0.01939
0.3754	0.00215											0.3754	23.0983	19.8041	16.5146	13.2031	9.8849	6.58777	3.30406	-0.00743
0.3756	-0.0151											0.3756	23.1108	19.7878	16.4859	13.1897	9.89161	6.58777	3.2964	0.01172
0.3758	-0.03234											0.3758	23.0878	19.7906	16.4772	13.182	9.91364	6.59257	3.29352	0.01939
0.376	0.01268											0.376	23.0945	19.806	16.4974	13.2031	9.89448	6.58682	3.29831	0.00406
0.3762	0.00215											0.3762	23.0916	19.8136	16.5022	13.1791	9.88586	6.5849	3.29257	0.00119
0.3764	-0.00552											0.3764	23.0954	19.8041	16.5175	13.2012	9.90215	6.60885	3.28586	0.01556
0.3766	-0.02372											0.3766	23.0993	19.7916	16.5165	13.1801	9.8849	6.60215	3.28203	0.01556
0.3768	-0.00648											0.3768	23.1002	19.8079	16.5232	13.1897	9.87532	6.58586	3.28682	-0.00839
0.377	0.00885											0.377	23.0878	19.806	16.5117	13.1791	9.89352	6.61077	3.29352	0.00119
0.3772	0.00981											0.3772	23.0724	19.7974	16.4916	13.1667	9.89544	6.62322	3.28107	0.00406
0.3774	0.00598											0.3774	23.0849	19.7974	16.5022	13.1954	9.89161	6.63088	3.28203	0.000229
0.3776	-0.00169											0.3776	23.0791	19.7964	16.5079	13.1916	9.88586	6.61651	3.30215	0.00119
0.3778	0.00406											0.3778	23.0657	19.7964	16.4964	13.1859	9.9031	6.61556	3.2667	-0.0151
0.378	0.00406											0.378	23.0715	19.7954	16.5041	13.2012	9.9031	6.61747	3.3031	-0.02372
0.3782	0.01651											0.3782	23.1012	19.7926	16.5136	13.1935	9.90023	6.59735	3.29927	0.00694
0.3784	-0.00169											0.3784	23.1022	19.7801	16.5031	13.2002	9.90981	6.59831	3.30406	-0.00265
0.3786	0.01077											0.3786	23.0571	19.7897	16.5175	13.2021	9.91077	6.61364	3.28873	-0.02181
0.3788	0.01556											0.3788	23.1127	19.7993	16.5213	13.1993	9.90023	6.58203	3.30215	0.01747
0.379	0.00406											0.379	23.0907	19.7964	16.5022	13.1916	9.90694	6.60981	3.30215	0.02322
0.3792	0.00598											0.3792	23.0696	19.783	16.4983	13.2012	9.89257	6.58394	3.30023	-0.01318
0.3794	0.00981											0.3794	23.0849	19.7705	16.4974	13.2088	9.90215	6.58203	3.29831	0.01939
0.3796	-0.00456											0.3796	23.0782	19.7993	16.4906	13.205	9.9146	6.57532	3.30981	0.00981
0.3798	-0.01606											0.3798	23.0859	19.7744	16.4849	13.1916	9.91651	6.58969	3.29831	-0.01223
0.38	-0.02468											0.38	23.1079	19.7945	16.4897	13.2175	9.90598	6.60789	3.2964	-0.00169
0.3802	-0.01223											0.3802	23.0964	19.805	16.5002	13.2041	9.92131	6.5849	3.30694	0.00789
0.3804	0.02705											0.3804	23.1002	19.8079	16.4801	13.1811	9.88682	6.59831	3.29544	0.01747
0.3806	-0.03139											0.3806	23.1079	19.7974	16.5002	13.1974	9.88682	6.59448	3.30598	0.01268
0.3808	0.00215											0.3808	23.1002	19.8022	16.4916	13.1954	9.89161	6.59735	3.29448	0.01172
0.381	-0.00456											0.381	23.1127	19.8242	16.4763	13.1839	9.89352	6.5964	3.2849	-0.00648
0.3812	-0.01606											0.3812	23.1069	19.8022	16.4715	13.182	9.88777	6.59735	3.26191	-0.01797
0.3814	0.00215											0.3814	23.1012	19.8012	16.4619	13.1849	9.89735	6.60598	3.28299	0.00119
0.3816	0.01747											0.3816	23.0935	19.7964	16.4935	13.1811	9.89448	6.60502	3.28394	-0.00839
0.3818	-0.00265											0.3818	23.1069	19.8213	16.4983	13.1839	9.89065	6.62418	3.29257	0.00502
0.382	-0.01031											0.382	23.1098	19.8108	16.4926	13.1811	9.90023	6.61651	3.27819	-0.0266
0.3822	-0.01031											0.3822	23.0945	19.8012	16.5175	13.1916	9.90119	6.60885	3.27532	-0.0266
0.3824	-0.0333											0.3824	23.0926	19.8069	16.5165	13.2117	9.89448	6.60215	3.31843	-0.00743
0.3826	0.00694											0.3826	23.1041	19.8136	16.4792	13.1916	9.8734	6.60981	3.28394	-0.02181
0.3828	0.00981											0.3828	23.0763	19.7945	16.5127	13.1906	9.90406	6.59257	3.28299	-0.01414
0.383	-0.0036											0.383	23.0897	19.7935	16.4868	13.2041	9.91651	6.60598	3.26766	-0.00743
0.3832	0.03088											0.3832	23.0763	19.8079	16.4887	13.1983	9.88777	6.60119	3.28969	-0.01318
0.3834	0.02131											0.3834	23.0954	19.7954	16.4993	13.206	9.89257	6.62131	3.29544	-0.00552
0.3836	-0.01797											0.3836	23.0964	19.7945	16.5194	13.2165	9.89544	6.59735	3.30981	-0.00648
0.3838	0.00119											0.3838	23.0926	19.8088	16.5108	13.1935	9.90215	6.60694	3.31172	-0.01031
0.384	0.02514											0.384	23.0964	19.7993	16.483	13.1993	9.89735	6.57532	3.31077	-0.00552
0.3842	-0.03234											0.3842	23.1002	19.7926	16.4897	13.2203	9.90885	6.60023	3.29448	0.01268
0.3844	0.00789											0.3844	23.0887	19.8069	16.5165	13.2012	9.90694	6.59257	3.31651	-0.00648
0.3846	0.02705											0.3846	23.105	19.7887	16.4906	13.1916	9.90598	6.60023	3.30598	0.01077
0.3848	0.0146											0.3848	23.0964	19.7897	16.4906	13.2021	9.9146	6.60502	3.29735	0.02131
0.385	-0.00552											0.385	23.0926	19.7878	16.5108	13.2136	9.90885	6.58682	3.31556	0.00885
0.3852	-0.0266											0.3852	23.0954	19.8165	16.4859	13.1878	9.89927	6.59065	3.29161	0.02801
0.3854	-0.000729											0.3854	23.1041	19.782	16.4849	13.1954	9.90502	6.59831	3.29735	0.01651
0.3856	0.00406											0.3856	23.1022	19.8117	16.4974	13.1964	9.88586	6.58203	3.3031	-0.000729
0.3858	0.00502											0.3858	23.0878	19.805	16.4945	13.1954	9.89161	6.58777	3.27915	-0.00265
0.386	-0.01797											0.386	23.0887	19.7993	16.4792	13.1839	9.88107	6.59735	3.27436	0.00789
0.3862	-0.01031											0.3862	23.0945	19.7954	16.4993	13.1993	9.88873	6.5849	3.28682	0.00119
0.3864	-0.00552											0.3864	23.0983	19.7993	16.5136	13.1878	9.86766	6.60119	3.29161	-0.02276
0.3866	0.01556											0.3866	23.0945	19.8232	16.505	13.1954	9.89161	6.60885	3.29352	-0.00456
0.3868	-0.02181											0.3868	23.0897	19.7983	16.5041	13.1945	9.89544	6.59735	3.28011	-0.01701
0.387	-0.00265											0.387	23.1156	19.8022	16.505	13.2031	9.87819	6.59257	3.2849	-0.0266
0.3872	-0.00456											0.3872	23.1022	19.8079	16.505	13.2012	9.87724	6.62035	3.27915	-0.01414
0.3874	0.00694											0.3874	23.1117	19.8022	16.5165	13.1878	9.89257	6.61843	3.30694	-0.02851
0.3876	0.00885											0.3876	23.0983	19.8031	16.4954	13.1935	9.91077	6.62131	3.28203	-0.00648
0.3878	0.00215											0.3878	23.1041	19.8098	16.5088	13.2031	9.88682	6.62514	3.29927	-0.00743
0.388	0.01364											0.388	23.0878	19.8002	16.4954	13.2002	9.89831	6.61364	3.29831	-0.01893
0.3882	0.00215											0.3882	23.0657	19.7993	16.5175	13.206	9.90215	6.58203	3.29927	-0.01318
0.3884	0.00981											0.3884	23.0677	19.805	16.5242	13.1983	9.90119	6.58873	3.30885	0.01364
0.3886	-0.00265											0.3886	23.0801	19.7868	16.5213	13.2069	9.89161	6.61268	3.31268	-0.01989
0.3888	0.01077											0.3888	23.06	19.7811	16.5098	13.2088	9.90789	6.59448	3.3031	-0.00552
0.389	0.000229											0.389	23.0811	19.7792	16.4954	13.2165	9.90215	6.60694	3.31364	0.02514
0.3892	0.0031											0.3892	23.0945	19.783	16.5002	13.2021	9.90502	6.60502	3.29831	-0.00552
0.3894	-0.02372											0.3894	23.0907	19.8002	16.5012	13.206	9.91747	6.58969	3.30789	-0.000729
0.3896	-0.00743											0.3896	23.0868	19.7734	16.4964	13.2031	9.8964	6.58203	3.30502	0.00789
0.3898	0.01556											0.3898	23.1002	19.805	16.4887	13.2223	9.87724	6.59448	3.30981	-0.01127
0.39	-0.000729											0.39	23.0801	19.7964	16.4964	13.1859	9.89257	6.59065	3.3031	-0.02564
0.3902	-0.01893											0.3902	23.1002	19.7782	16.4964	13.2002	9.90406	6.58107	3.29257	0.000229
0.3904	-0.03426											0.3904	23.0945	19.7897	16.5012	13.1993	9.89544	6.59161	3.30598	-0.0036
0.3906	0.01268											0.3906	23.0935	19.7993	16.4897	13.1964	9.87628	6.59352	3.28873	-0.01606
0.3908	-0.0266											0.3908	23.0954	19.7897	16.4964	13.1859	9.89448	6.58873	3.29831	-0.0151
0.391	-0.05629											0.391	23.0983	19.7916	16.4964	13.205	9.89352	6.59735	3.29352	0.000229
0.3912	0.00789											0.3912	23.0945	19.7964	16.5002	13.1954	9.87053	6.59831	3.3031	0.01364
0.3914	0.0146											0.3914	23.0935	19.8088	16.4935	13.1974	9.87819	6.5849	3.29831	-0.00265
0.3916	-0.01031											0.3916	23.1022	19.8088	16.4801	13.1906	9.87724	6.60885	3.29448	-0.00839
0.3918	0.00215											0.3918	23.083	19.8041	16.506	13.1906	9.87915	6.6146	3.28777	-0.00935
0.392	0.02322											0.392	23.0849	19.8098	16.5069	13.2031	9.87915	6.59161	3.29257	0.00885
0.3922	0.01172											0.3922	23.0791	19.806	16.527	13.1791	9.8849	6.58777	3.30215	-0.00935
0.3924	0.00885											0.3924	23.0724	19.7839	16.5098	13.1945	9.90502	6.59831	3.27436	-0.02085
0.3926	-0.01031											0.3926	23.0753	19.805	16.4906	13.1983	9.90406	6.61556	3.30502	-0.01701
0.3928	0.01843											0.3928	23.0935	19.8079	16.5251	13.2012	9.88777	6.60789	3.30502	-0.0036
0.393	0.01268											0.393	23.0744	19.7887	16.5136	13.1993	9.89544	6.59448	3.30598	-0.01414
0.3932	-0.00743											0.3932	23.0916	19.8108	16.5088	13.205	9.91556	6.60406	3.31077	-0.00169
0.3934	0.0031											0.3934	23.0935	19.8002	16.5002	13.1868	9.90502	6.60215	3.30885	-0.0036
0.3936	0.0261											0.3936	23.0696	19.7839	16.4878	13.2021	9.89927	6.58107	3.29448	0.00215
0.3938	0.01268											0.3938	23.0811	19.7734	16.5012	13.2136	9.91651	6.57245	3.30598	0.000229
0.394	0.03472											0.394	23.0705	19.7954	16.4964	13.205	9.90215	6.58777	3.30598	0.00119
0.3942	0.01651											0.3942	23.0993	19.7945	16.4916	13.1954	9.90023	6.57436	3.31077	0.00502
0.3944	-0.00169											0.3944	23.0791	19.782	16.4916	13.2232	9.92131	6.58107	3.29161	0.00215
0.3946	-0.01031											0.3946	23.0907	19.7906	16.4859	13.2002	9.90023	6.58011	3.29831	0.01651
0.3948	0.04909											0.3948	23.1117	19.7887	16.4945	13.1916	9.89831	6.59735	3.3031	0.0031
0.395	0.000229											0.395	23.0878	19.8002	16.482	13.1935	9.88394	6.59927	3.29735	-0.00648
0.3952	0.02226											0.3952	23.1031	19.7868	16.5022	13.183	9.88299	6.58299	3.30694	0.0031
0.3954	0.01364											0.3954	23.1203	19.7983	16.4859	13.2002	9.88203	6.58011	3.29161	0.01077
0.3956	-0.0151											0.3956	23.0964	19.7906	16.4801	13.1974	9.87819	6.61268	3.27532	0.01556
0.3958	-0.01127											0.3958	23.0954	19.8069	16.483	13.1734	9.88873	6.56766	3.31077	-0.01223
0.396	-0.00265											0.396	23.1022	19.8069	16.5136	13.1974	9.91077	6.59831	3.30789	0.00598
0.3962	0.01077											0.3962	23.0907	19.8069	16.4744	13.1974	9.89831	6.60023	3.28203	-0.03426
0.3964	-0.02564											0.3964	23.0868	19.8165	16.4906	13.1906	9.89927	6.60598	3.2734	-0.01223
0.3966	-0.00552											0.3966	23.1108	19.8002	16.4916	13.1696	9.87149	6.59831	3.28299	-0.00169
0.3968	-0.00169											0.3968	23.0907	19.8022	16.4897	13.1906	9.88969	6.6443	3.27724	-0.00265
0.397	-0.0036											0.397	23.06	19.8088	16.5088	13.1945	9.90789	6.59161	3.30119	0.00119
0.3972	-0.00935											0.3972	23.0763	19.7974	16.5041	13.1791	9.90885	6.58299	3.29257	0.00694
0.3974	-0.01031											0.3974	23.0849	19.805	16.4983	13.1811	9.89831	6.60119	3.28203	-0.00456
[truncated: 10,018 more rows]

## Sheet: Figure 5
Figure 5d					Figure 5g
[truncated: 30,003 more rows]

## Sheet: Figure S3
Figure S3
[truncated: 4 more rows]

## Sheet: Figure S4
Figure S4
[truncated: 5 more rows]

## Sheet: Figure S6
Figure S6a						Figure S6b				Figure S6c
[truncated: 13 more rows]

[truncated: 10 more sheets: Figure S7, Figure S8, Figure S9, Figure S10, Figure S11, Figure S12, Figure S13, Figure S14, Figure S18, Figure S19]
